# Supplementary material for: Bis(2-carb­oxy-N-{[1-(2-hy­droxy­eth­yl)-3,3-dimethyl­indolin-2-yl­idene]methyl­imino}­anilinium) sulfate monohydrate
Source: Acta Crystallogr Sect E Struct Rep Online. 2013 Feb 6;69(Pt 3):o343–4. doi: 10.1107/S1600536813003188 (PMC3588437; doi:10.1107/S1600536813003188)
Supplement: Supplementary file 1 [file e-69-0o343-sup1.cif]

##############################################################################
#                                                                            #
# This CIF contains the data in a paper accepted for publication in          #
# Acta Crystallographica Section E. It conforms to the requirements of       #
# Notes for Authors for Acta Crystallographica Section E, and has been       #
# peer reviewed under the auspices of the IUCr Commission on Journals.       #
#                                                                            #
# Full details of the Crystallographic Information File format               #
# are given in the paper "The Crystallographic Information File (CIF):       #
# a New Standard Archive File for Crystallography" by S. R. Hall, F. H.      #
# Allen and I. D. Brown [Acta Cryst. (1991), A47, 655-685].                  #
#                                                                            #
# The current version of the core CIF dictionary is obtainable from          #
# ftp://ftp.iucr.org/pub/cif_core.dic.                                       #
#                                                                            #
# Software is freely available for graphical display of the structure(s)     #
# in this CIF. For information consult the CIF software page                 #
# http://www.iucr.org/resources/cif/software.                                #
#                                                                            #
# This file may be used for bona fide research purposes within the           #
# scientific community so long as proper attribution is given to the journal # 
# article from which it was obtained.                                        #
#                                                                            #
##############################################################################
data_global
_audit_creation_method     SHELXL
_journal_date_recd_electronic     2013-01-14
_journal_date_accepted     2013-01-30
_journal_name_full     'Acta Crystallographica, Section E'
_journal_year     2013
_journal_volume     69
_journal_issue      3
_journal_page_first     o343
_journal_page_last     o344
_journal_paper_category     QO
_journal_paper_doi     10.1107/S1600536813003188
_journal_coeditor_code     WM2718
_publ_contact_author_name     'Gainsford, Graeme J.'
_publ_contact_author_address
;
Industrial Research Limited
PO Box 31-310
Lower Hutt
New Zealand
;
_publ_contact_author_email     g.gainsford@irl.cri.nz
_publ_contact_author_fax     '64(4)931 0142'
_publ_contact_author_phone     '64(4)931 3815'
_publ_section_title
;\
Bis(2-carboxy-<i>N</i>-{[1-(2-hydroxyethyl)-3,3-dimethylindolin-2-ylidene]\
methylimino}anilinium) sulfate monohydrate
;
loop_
    _publ_author_name
    _publ_author_address
    'Gainsford, Graeme J.'
;
Carbohydrate Chemistry Group
 Industrial Research Limited
 PO Box 31-310
 Lower Hutt
 New Zealand
;
    'Ashraf, Mohamed'
;
Photonics Group
 Industrial Research Limited
 PO Box 31-310
 Lower Hutt
 New Zealand
;
    'Kay, Andrew J.'
;
Photonics Group
 Industrial Research Limited
 PO Box 31-310
 Lower Hutt
 New Zealand
;
_publ_section_synopsis     .
data_I
_audit_creation_method     SHELXL-97
_chemical_name_systematic
;\
Bis(2-carboxy-<i>N</i>-{[1-(2-hydroxyethyl)-3,3-dimethylindolin-2-\
ylidene]methylimino}anilinium) sulfate monohydrate
;
_chemical_name_common     ?
_chemical_formula_moiety     '2(C20 H22 N3 O3 +), (O4 S 2-), H2 O'
_chemical_formula_sum     'C40 H46 N6 O11 S1'
_chemical_formula_iupac     '2C20 H22 N3 O3 +, S O4 2-, H2 O'
_chemical_formula_weight     816.88
_chemical_melting_point     ?
_symmetry_cell_setting     triclinic
_symmetry_space_group_name_H-M     'P -1'
_symmetry_space_group_name_Hall     '-P 1'
loop_
    _symmetry_equiv_pos_as_xyz
    'x, y, z'
    '-x, -y, -z'
_cell_length_a     12.2530(9)
_cell_length_b     14.6114(3)
_cell_length_c     23.2442(4)
_cell_angle_alpha     71.6810(10)
_cell_angle_beta     87.688(2)
_cell_angle_gamma     82.627(7)
_cell_volume     3917.9(3)
_cell_formula_units_Z     4
_cell_measurement_reflns_used     11451
_cell_measurement_theta_min     6.7
_cell_measurement_theta_max     71.9
_cell_measurement_temperature     153(2)
_exptl_crystal_description     needle
_exptl_crystal_colour     orange
_exptl_crystal_size_max     0.68
_exptl_crystal_size_mid     0.40
_exptl_crystal_size_min     0.24
_exptl_crystal_density_diffrn     1.388
_exptl_crystal_density_meas     ?
_exptl_crystal_density_method     'not measured'
_exptl_crystal_F_000     1724
_exptl_absorpt_coefficient_mu     1.325
_exptl_absorpt_correction_type     multi-scan
_exptl_absorpt_process_details
;
(<i>ABSCOR</i>; Higashi, 1995)
;
_exptl_absorpt_correction_T_min     0.66
_exptl_absorpt_correction_T_max     1.0
_exptl_special_details     ?
_diffrn_ambient_temperature     153(2)
_diffrn_radiation_type     CuK\a
_diffrn_radiation_wavelength     1.54178
_diffrn_radiation_source
;
 Rigaku MM007 rotating anode
;
_diffrn_radiation_monochromator
;
Rigaku VariMax-HF Confocal Optical System
;
_diffrn_measurement_device_type
;
Rigaku Spider
;
_diffrn_measurement_method     \w-scans
_diffrn_detector_area_resol_mean     10
_diffrn_reflns_number     24005
_diffrn_reflns_av_R_equivalents     0.0441
_diffrn_reflns_theta_min     6.701
_diffrn_reflns_theta_max     58.928
_diffrn_reflns_theta_full     67.679
_diffrn_measured_fraction_theta_max     0.939
_diffrn_measured_fraction_theta_full     0.744
_diffrn_reflns_limit_h_min     -13
_diffrn_reflns_limit_h_max     13
_diffrn_reflns_limit_k_min     -16
_diffrn_reflns_limit_k_max     12
_diffrn_reflns_limit_l_min     -25
_diffrn_reflns_limit_l_max     16
_diffrn_standards_number     0
_diffrn_standards_interval_count     .
_diffrn_standards_interval_time     .
_diffrn_standards_decay_%     ?
_refine_special_details
;
Refined as a 2-component twin.
Reflections were merged by <i>SHELXL</i> according to the crystal class for the
calculation of statistics and refinement.
_reflns_Friedel_fraction is defined as the number of unique Friedel pairs
measured divided by the number that would be possible theoretically, ignoring
centric projections and systematic absences. These statistics refer to single
and composite reflections containing twin component 1 only.
Refinement of <i>F</i>^2^ against ALL reflections. The weighted <i>R</i>-factor
<i>wR</i> and goodness of fit <i>S</i> are based on <i>F</i>^2^, conventional
<i>R</i>-factors <i>R</i> are based on <i>F</i>, with <i>F</i> set to zero for
negative <i>F</i>^2^. The threshold expression of <i>F</i>^2^ >
\s(<i>F</i>^2^) is used only for calculating <i>R</i>-factors(gt) <i>etc</i>.
and is not relevant to the choice of reflections for refinement.
<i>R</i>-factors based on <i>F</i>^2^ are statistically about twice as large
as those based on <i>F</i>, and <i>R</i>- factors based on ALL data will be
even larger.
;
_reflns_number_total     10558
_reflns_number_gt     9283
_reflns_threshold_expression     'I>2\s(I)'
_refine_ls_structure_factor_coef     Fsqd
_refine_ls_matrix_type     full
_refine_ls_R_factor_all     0.0589
_refine_ls_R_factor_gt     0.0531
_refine_ls_wR_factor_gt     0.1355
_refine_ls_wR_factor_ref     0.1521
_refine_ls_goodness_of_fit_ref     1.095
_refine_ls_restrained_S_all     1.095
_refine_ls_number_reflns     10558
_refine_ls_number_parameters     1069
_refine_ls_number_restraints     2
_refine_ls_hydrogen_treatment     mixed
_refine_ls_weighting_scheme     calc
_refine_ls_weighting_details
         'calc w=1/[\s^2^(Fo^2^)+(0.0892P)^2^+0.4584P] where P=(Fo^2^+2Fc^2^)/3'
_atom_sites_solution_hydrogens     difmap
_atom_sites_solution_primary     direct
_atom_sites_solution_secondary     difmap
_refine_ls_shift/su_max     0.000
_refine_ls_shift/su_mean     0.000
_refine_diff_density_max     0.515
_refine_diff_density_min     -0.526
_refine_ls_extinction_method     'SHELXL97 (Sheldrick, 2008)'
_refine_ls_extinction_coef     0.00137(15)
_refine_ls_extinction_expression
                                  'Fc^*^=kFc[1+0.001xFc^2^\l^3^/sin(2\q)]^-1/4^'
loop_
    _atom_type_symbol
    _atom_type_description
    _atom_type_scat_dispersion_real
    _atom_type_scat_dispersion_imag
    _atom_type_scat_source
    'C' 'C' 0.0181 0.0091
                         'International Tables Vol C Tables 4.2.6.8 and 6.1.1.4'
    'H' 'H' 0.0000 0.0000
                         'International Tables Vol C Tables 4.2.6.8 and 6.1.1.4'
    'N' 'N' 0.0311 0.0180
                         'International Tables Vol C Tables 4.2.6.8 and 6.1.1.4'
    'O' 'O' 0.0492 0.0322
                         'International Tables Vol C Tables 4.2.6.8 and 6.1.1.4'
_computing_data_collection     'CrystalClear (Rigaku, 2005)'
_computing_cell_refinement
;
<i>FSProcess</i> in PROCESS-AUTO (Rigaku, 1998)
;
_computing_data_reduction
;
<i>FSProcess</i> in PROCESS-AUTO (Rigaku, 1998)
;
_computing_structure_solution     'SHELXS97 (Sheldrick, 2008)'
_computing_structure_refinement     'SHELXL97 (Sheldrick, 2008)'
_computing_molecular_graphics
;
WinGX (Farrugia, 2012) and <i>Mercury</i> (Macrae <i>et al.</i>,
2008)
;
_computing_publication_material
;
SHELXL97 (Sheldrick, 2008) and PLATON (Spek, 2009)
;
loop_
    _atom_site_type_symbol
    _atom_site_label
    _atom_site_fract_x
    _atom_site_fract_y
    _atom_site_fract_z
    _atom_site_U_iso_or_equiv
    _atom_site_adp_type
    _atom_site_calc_flag
    _atom_site_occupancy
    _atom_site_disorder_assembly
    _atom_site_disorder_group
    O O1 0.2394(2) 0.4953(2) 0.00067(15) 0.0425(8) Uani d 1 . .
    O O2 0.2862(3) 0.3439(2) -0.00003(18) 0.0550(10) Uani d 1 . .
    H H2O 0.2244 0.3538 -0.0167 0.082 Uiso calc 1 . .
    O O3 0.2575(3) 1.0269(3) -0.06476(17) 0.0570(9) Uani d 1 . .
    H H3O 0.2137 1.0733 -0.0601 0.086 Uiso calc 1 . .
    N N1 0.3661(3) 0.5659(3) 0.06213(19) 0.0381(10) Uani d 1 . .
    H H1N 0.321(4) 0.573(4) 0.043(2) 0.046 Uiso d 1 . .
    N N2 0.3953(3) 0.6389(3) 0.07792(17) 0.0357(9) Uani d 1 . .
    N N3 0.2953(3) 0.8848(3) 0.06109(16) 0.0349(9) Uani d 1 . .
    C C1 0.3040(4) 0.4204(4) 0.0130(2) 0.0380(11) Uani d 1 . .
    C C2 0.4078(3) 0.4070(3) 0.0485(2) 0.0349(10) Uani d 1 . .
    C C3 0.4809(4) 0.3241(3) 0.0577(2) 0.0405(11) Uani d 1 . .
    H H3 0.4641 0.2765 0.0405 0.049 Uiso calc 1 . .
    C C4 0.5765(4) 0.3060(4) 0.0902(2) 0.0480(13) Uani d 1 . .
    H H4 0.6241 0.2470 0.0966 0.058 Uiso calc 1 . .
    C C5 0.6008(4) 0.3790(4) 0.1137(2) 0.0483(13) Uani d 1 . .
    H H5 0.6672 0.3698 0.1356 0.058 Uiso calc 1 . .
    C C6 0.5311(4) 0.4627(4) 0.1057(2) 0.0452(12) Uani d 1 . .
    H H6 0.5481 0.5101 0.1229 0.054 Uiso calc 1 . .
    C C7 0.4349(3) 0.4786(3) 0.0721(2) 0.0355(11) Uani d 1 . .
    C C8 0.3284(4) 0.7187(3) 0.0620(2) 0.0367(11) Uani d 1 . .
    H H8 0.2621 0.7230 0.0410 0.044 Uiso calc 1 . .
    C C9 0.3571(4) 0.8002(3) 0.0770(2) 0.0367(11) Uani d 1 . .
    C C10 0.4570(4) 0.8038(3) 0.1123(2) 0.0353(10) Uani d 1 . .
    C C11 0.4386(4) 0.9097(3) 0.1117(2) 0.0395(11) Uani d 1 . .
    C C12 0.5016(4) 0.9617(3) 0.1349(2) 0.0446(12) Uani d 1 . .
    H H12 0.5693 0.9326 0.1549 0.053 Uiso calc 1 . .
    C C13 0.4631(4) 1.0566(4) 0.1279(3) 0.0521(14) Uani d 1 . .
    H H13 0.5034 1.0926 0.1454 0.063 Uiso calc 1 . .
    C C14 0.3677(4) 1.1021(4) 0.0962(2) 0.0483(13) Uani d 1 . .
    H H14 0.3453 1.1689 0.0912 0.058 Uiso calc 1 . .
    C C15 0.3037(4) 1.0507(3) 0.0714(2) 0.0421(11) Uani d 1 . .
    H H15 0.2374 1.0801 0.0499 0.050 Uiso calc 1 . .
    C C16 0.3435(4) 0.9549(3) 0.0803(2) 0.0364(11) Uani d 1 . .
    C C17 0.5652(4) 0.7833(4) 0.0802(3) 0.0527(14) Uani d 1 . .
    H H17A 0.5623 0.8254 0.0380 0.079 Uiso calc 1 . .
    H H17B 0.5755 0.7151 0.0813 0.079 Uiso calc 1 . .
    H H17C 0.6268 0.7962 0.1009 0.079 Uiso calc 1 . .
    C C18 0.4534(4) 0.7345(3) 0.1778(2) 0.0433(12) Uani d 1 . .
    H H18A 0.4595 0.6673 0.1772 0.065 Uiso calc 1 . .
    H H18B 0.3836 0.7501 0.1968 0.065 Uiso calc 1 . .
    H H18C 0.5147 0.7421 0.2010 0.065 Uiso calc 1 . .
    C C19 0.1909(4) 0.9098(4) 0.0259(2) 0.0441(12) Uani d 1 . .
    H H19A 0.1454 0.9636 0.0362 0.053 Uiso calc 1 . .
    H H19B 0.1493 0.8529 0.0380 0.053 Uiso calc 1 . .
    C C20 0.2093(4) 0.9395(4) -0.0415(2) 0.0503(13) Uani d 1 . .
    H H20A 0.2575 0.8868 -0.0514 0.060 Uiso calc 1 . .
    H H20B 0.1378 0.9473 -0.0619 0.060 Uiso calc 1 . .
    O O101 0.2709(3) 0.5022(2) 0.49747(19) 0.0560(10) Uani d 1 . .
    O O102 0.2103(3) 0.6547(2) 0.49437(19) 0.0532(9) Uani d 1 . .
    H H102 0.2728 0.6648 0.4794 0.080 Uiso calc 1 . .
    N N101 0.1521(3) 0.3627(3) 0.55596(19) 0.0436(10) Uani d 1 . .
    H H11N 0.222(4) 0.380(3) 0.538(2) 0.052 Uiso d 1 . .
    N N102 0.1256(3) 0.2723(3) 0.56968(19) 0.0423(10) Uani d 1 . .
    N N103 0.2293(3) 0.0462(2) 0.54970(17) 0.0341(9) Uani d 1 . .
    C C101 0.2017(4) 0.5614(4) 0.5104(2) 0.0486(13) Uani d 1 . .
    C C102 0.1027(4) 0.5326(3) 0.5464(2) 0.0394(11) Uani d 1 . .
    C C103 0.0256(4) 0.6039(4) 0.5589(2) 0.0467(13) Uani d 1 . .
    H H103 0.0384 0.6700 0.5436 0.056 Uiso calc 1 . .
    C C104 -0.0675(4) 0.5810(4) 0.5924(2) 0.0453(12) Uani d 1 . .
    H H104 -0.1196 0.6308 0.5989 0.054 Uiso calc 1 . .
    C C105 -0.0849(4) 0.4839(4) 0.6169(2) 0.0516(13) Uani d 1 . .
    H H105 -0.1476 0.4676 0.6416 0.062 Uiso calc 1 . .
    C C106 -0.0125(4) 0.4118(4) 0.6056(2) 0.0463(13) Uani d 1 . .
    H H106 -0.0260 0.3461 0.6225 0.056 Uiso calc 1 . .
    C C107 0.0807(4) 0.4335(4) 0.5697(2) 0.0427(12) Uani d 1 . .
    C C108 0.1946(4) 0.2094(3) 0.5532(2) 0.0446(12) Uani d 1 . .
    H H108 0.2614 0.2270 0.5331 0.054 Uiso calc 1 . .
    C C109 0.1666(4) 0.1144(3) 0.5662(2) 0.0353(10) Uani d 1 . .
    C C110 0.0659(3) 0.0743(3) 0.6005(2) 0.0343(10) Uani d 1 . .
    C C111 0.0845(4) -0.0269(3) 0.5995(2) 0.0371(11) Uani d 1 . .
    C C112 0.0219(4) -0.1025(4) 0.6212(2) 0.0464(13) Uani d 1 . .
    H H112 -0.0458 -0.0938 0.6414 0.056 Uiso calc 1 . .
    C C113 0.0593(4) -0.1928(3) 0.6132(2) 0.0475(13) Uani d 1 . .
    H H113 0.0169 -0.2454 0.6286 0.057 Uiso calc 1 . .
    C C114 0.1566(4) -0.2060(4) 0.5833(2) 0.0459(12) Uani d 1 . .
    H H114 0.1804 -0.2675 0.5784 0.055 Uiso calc 1 . .
    C C115 0.2206(4) -0.1303(4) 0.5603(2) 0.0463(12) Uani d 1 . .
    H H115 0.2877 -0.1389 0.5396 0.056 Uiso calc 1 . .
    C C116 0.1818(3) -0.0412(3) 0.5689(2) 0.0354(10) Uani d 1 . .
    C C117 0.0632(4) 0.0801(4) 0.6656(2) 0.0486(13) Uani d 1 . .
    H H11A -0.0007 0.0513 0.6870 0.073 Uiso calc 1 . .
    H H11B 0.0579 0.1482 0.6642 0.073 Uiso calc 1 . .
    H H11C 0.1307 0.0444 0.6869 0.073 Uiso calc 1 . .
    C C118 -0.0400(4) 0.1281(3) 0.5662(3) 0.0485(13) Uani d 1 . .
    H H11D -0.0331 0.1302 0.5237 0.073 Uiso calc 1 . .
    H H11E -0.0517 0.1945 0.5685 0.073 Uiso calc 1 . .
    H H11F -0.1027 0.0940 0.5846 0.073 Uiso calc 1 . .
    C C119 0.3262(4) 0.0599(4) 0.5101(2) 0.0444(12) Uani d 1 . .
    H H11G 0.3783 -0.0006 0.5218 0.053 Uiso calc 1 A 1
    H H11H 0.3636 0.1124 0.5160 0.053 Uiso calc 1 A 1
    O O201 0.0154(3) -0.0296(3) 0.12762(16) 0.0549(9) Uani d 1 . .
    O O202 0.0235(3) -0.1928(2) 0.15901(16) 0.0527(9) Uani d 1 . .
    H H202 0.0056 -0.1860 0.1232 0.079 Uiso calc 1 . .
    O O203 -0.0898(3) 0.3446(3) 0.15518(17) 0.0623(10) Uani d 1 . .
    H H23O -0.1143 0.3162 0.1330 0.093 Uiso calc 1 . .
    N N201 0.1403(3) 0.0481(3) 0.18402(19) 0.0429(10) Uani d 1 . .
    H H21N 0.100(4) 0.051(4) 0.152(2) 0.052 Uiso d 1 . .
    N N202 0.1727(3) 0.1232(3) 0.19590(19) 0.0431(10) Uani d 1 . .
    N N203 0.1385(3) 0.3820(3) 0.14242(18) 0.0403(9) Uani d 1 . .
    C C201 0.0471(4) -0.1083(4) 0.1628(2) 0.0416(12) Uani d 1 . .
    C C202 0.1215(4) -0.1230(3) 0.2154(2) 0.0370(11) Uani d 1 . .
    C C203 0.1466(4) -0.2138(4) 0.2579(2) 0.0464(12) Uani d 1 . .
    H H203 0.1145 -0.2671 0.2535 0.056 Uiso calc 1 . .
    C C204 0.2158(4) -0.2302(4) 0.3060(2) 0.0511(13) Uani d 1 . .
    H H204 0.2305 -0.2932 0.3345 0.061 Uiso calc 1 . .
    C C205 0.2640(4) -0.1524(4) 0.3124(3) 0.0545(14) Uani d 1 . .
    H H205 0.3133 -0.1626 0.3449 0.065 Uiso calc 1 . .
    C C206 0.2403(4) -0.0616(4) 0.2718(2) 0.0503(13) Uani d 1 . .
    H H206 0.2728 -0.0089 0.2768 0.060 Uiso calc 1 . .
    C C207 0.1689(4) -0.0452(3) 0.2232(2) 0.0395(11) Uani d 1 . .
    C C208 0.1423(4) 0.2094(4) 0.1587(2) 0.0456(12) Uani d 1 . .
    H H208 0.1014 0.2179 0.1232 0.055 Uiso calc 1 . .
    C C209 0.1724(4) 0.2905(4) 0.1732(2) 0.0396(11) Uani d 1 . .
    C C210 0.2454(4) 0.2845(3) 0.2258(2) 0.0380(11) Uani d 1 . .
    C C211 0.2434(4) 0.3926(4) 0.2180(2) 0.0448(12) Uani d 1 . .
    C C212 0.2887(5) 0.4385(4) 0.2527(2) 0.0525(14) Uani d 1 . .
    H H212 0.3337 0.4026 0.2867 0.063 Uiso calc 1 . .
    C C213 0.2670(5) 0.5395(4) 0.2368(3) 0.0587(15) Uani d 1 . .
    H H213 0.2991 0.5726 0.2598 0.070 Uiso calc 1 . .
    C C214 0.2002(5) 0.5921(4) 0.1886(3) 0.0579(15) Uani d 1 . .
    H H214 0.1855 0.6606 0.1794 0.069 Uiso calc 1 . .
    C C215 0.1532(4) 0.5456(4) 0.1527(3) 0.0534(13) Uani d 1 . .
    H H215 0.1082 0.5810 0.1186 0.064 Uiso calc 1 . .
    C C216 0.1763(4) 0.4451(3) 0.1697(2) 0.0387(11) Uani d 1 . .
    C C217 0.3617(4) 0.2374(4) 0.2206(3) 0.0498(13) Uani d 1 . .
    H H21A 0.4055 0.2367 0.2551 0.075 Uiso calc 1 . .
    H H21B 0.3951 0.2745 0.1828 0.075 Uiso calc 1 . .
    H H21C 0.3596 0.1707 0.2204 0.075 Uiso calc 1 . .
    C C218 0.1926(5) 0.2353(4) 0.2870(2) 0.0563(15) Uani d 1 . .
    H H21D 0.1161 0.2646 0.2875 0.084 Uiso calc 1 . .
    H H21E 0.2337 0.2441 0.3198 0.084 Uiso calc 1 . .
    H H21F 0.1942 0.1658 0.2927 0.084 Uiso calc 1 . .
    C C219 0.0597(4) 0.4180(4) 0.0927(2) 0.0484(13) Uani d 1 . .
    H H21G 0.0618 0.3708 0.0700 0.058 Uiso calc 1 . .
    H H21H 0.0786 0.4804 0.0645 0.058 Uiso calc 1 . .
    C C220 -0.0559(4) 0.4327(4) 0.1189(2) 0.0582(15) Uani d 1 . .
    H H22A -0.0560 0.4772 0.1434 0.070 Uiso calc 1 . .
    H H22B -0.1088 0.4635 0.0853 0.070 Uiso calc 1 . .
    O O301 0.5326(3) 0.0855(2) 0.37373(16) 0.0484(9) Uani d 1 . .
    O O302 0.5300(4) -0.0437(2) 0.34318(18) 0.0624(10) Uani d 1 . .
    H H302 0.4828 -0.0580 0.3708 0.094 Uiso calc 1 . .
    N N301 0.6508(3) 0.2239(3) 0.31096(19) 0.0410(9) Uani d 1 . .
    H H31N 0.596(4) 0.207(3) 0.342(2) 0.049 Uiso d 1 . .
    N N302 0.6845(3) 0.3113(3) 0.29572(18) 0.0408(9) Uani d 1 . .
    N N303 0.6494(3) 0.5197(3) 0.34567(17) 0.0380(9) Uani d 1 . .
    C C301 0.5578(4) 0.0421(3) 0.3380(2) 0.0409(11) Uani d 1 . .
    C C302 0.6339(4) 0.0764(3) 0.2857(2) 0.0378(11) Uani d 1 . .
    C C303 0.6614(4) 0.0227(3) 0.2459(2) 0.0446(12) Uani d 1 . .
    H H303 0.6264 -0.0338 0.2511 0.054 Uiso calc 1 . .
    C C304 0.7359(5) 0.0471(4) 0.1999(2) 0.0533(14) Uani d 1 . .
    H H304 0.7516 0.0095 0.1732 0.064 Uiso calc 1 . .
    C C305 0.7887(4) 0.1296(4) 0.1935(2) 0.0523(13) Uani d 1 . .
    H H305 0.8435 0.1463 0.1632 0.063 Uiso calc 1 . .
    C C306 0.7623(4) 0.1868(4) 0.2305(2) 0.0467(12) Uani d 1 . .
    H H306 0.7985 0.2425 0.2255 0.056 Uiso calc 1 . .
    C C307 0.6819(4) 0.1626(3) 0.2753(2) 0.0405(11) Uani d 1 . .
    C C308 0.6496(4) 0.3640(3) 0.3307(2) 0.0382(11) Uani d 1 . .
    H H308 0.6034 0.3406 0.3645 0.046 Uiso calc 1 . .
    C C309 0.6842(4) 0.4577(3) 0.3155(2) 0.0393(11) Uani d 1 . .
    C C310 0.7633(4) 0.5041(3) 0.2650(2) 0.0370(11) Uani d 1 . .
    C C311 0.7620(4) 0.6022(3) 0.2728(2) 0.0382(11) Uani d 1 . .
    C C312 0.8157(4) 0.6804(3) 0.2401(3) 0.0520(14) Uani d 1 . .
    H H312 0.8630 0.6767 0.2073 0.062 Uiso calc 1 . .
    C C313 0.7977(5) 0.7655(4) 0.2571(3) 0.0589(15) Uani d 1 . .
    H H313 0.8337 0.8201 0.2356 0.071 Uiso calc 1 . .
    C C314 0.7280(4) 0.7707(4) 0.3049(3) 0.0518(13) Uani d 1 . .
    H H314 0.7176 0.8288 0.3155 0.062 Uiso calc 1 . .
    C C315 0.6736(4) 0.6939(3) 0.3371(2) 0.0463(13) Uani d 1 . .
    H H315 0.6248 0.6982 0.3692 0.056 Uiso calc 1 . .
    C C316 0.6931(4) 0.6100(3) 0.3205(2) 0.0408(11) Uani d 1 . .
    C C317 0.8780(4) 0.4465(4) 0.2744(2) 0.0452(12) Uani d 1 . .
    H H31A 0.9022 0.4348 0.3161 0.068 Uiso calc 1 . .
    H H31B 0.9297 0.4835 0.2460 0.068 Uiso calc 1 . .
    H H31C 0.8755 0.3842 0.2672 0.068 Uiso calc 1 . .
    C C318 0.7170(4) 0.5133(4) 0.2029(2) 0.0448(12) Uani d 1 . .
    H H31D 0.7202 0.4486 0.1983 0.067 Uiso calc 1 . .
    H H31E 0.7609 0.5535 0.1709 0.067 Uiso calc 1 . .
    H H31F 0.6405 0.5436 0.1998 0.067 Uiso calc 1 . .
    S S1 0.06408(9) 0.24937(9) -0.03304(6) 0.0409(3) Uani d 1 . .
    O O11 -0.0552(3) 0.2821(2) -0.04153(16) 0.0511(9) Uani d 1 . .
    O O12 0.0915(3) 0.2003(3) 0.03033(15) 0.0565(9) Uani d 1 . .
    O O13 0.0984(3) 0.1842(2) -0.06986(16) 0.0544(9) Uani d 1 . .
    O O14 0.1239(3) 0.3376(2) -0.05672(17) 0.0568(10) Uani d 1 . .
    S S2 0.54556(9) 0.23700(8) 0.53390(5) 0.0383(3) Uani d 1 . .
    O O21 0.6139(3) 0.2948(2) 0.55787(15) 0.0459(8) Uani d 1 . .
    O O22 0.5804(3) 0.1314(2) 0.56443(16) 0.0493(8) Uani d 1 . .
    O O23 0.5641(3) 0.2580(3) 0.46818(15) 0.0506(9) Uani d 1 . .
    O O24 0.4308(2) 0.2617(3) 0.54699(16) 0.0550(9) Uani d 1 . .
    O O701 0.8376(3) 0.2999(3) 0.05839(18) 0.0680(11) Uani d 1 . .
    O O13A 0.2507(6) 0.0149(5) 0.4261(4) 0.0556(13) Uiso d 0.476(5) B 1
    H H13A 0.1859 0.0365 0.4143 0.083 Uiso calc 0.476(5) B 1
    C C12A 0.297(2) 0.0848(19) 0.4455(14) 0.0506(18) Uiso d 0.476(5) B 1
    H H12A 0.2444 0.1449 0.4351 0.076 Uiso calc 0.476(5) B 1
    H H12B 0.3645 0.1005 0.4214 0.076 Uiso calc 0.476(5) B 1
    C C39 0.5651(4) 0.5077(4) 0.3938(2) 0.0515(13) Uani d 1 C 1
    H H39A 0.5796 0.5433 0.4220 0.077 Uiso calc 1 C 1
    H H39B 0.5648 0.4382 0.4171 0.077 Uiso calc 1 C 1
    C C32A 0.4486(11) 0.5519(10) 0.3593(6) 0.0733(14) Uiso d 0.616(6) C 1
    H H32A 0.4388 0.6231 0.3513 0.110 Uiso calc 0.616(6) C 1
    H H32B 0.4523 0.5399 0.3196 0.110 Uiso calc 0.616(6) C 1
    O O32A 0.3578(6) 0.5154(5) 0.3896(3) 0.0733(14) Uiso d 0.616(6) C 1
    H H3AO 0.3457 0.5353 0.4198 0.110 Uiso calc 0.616(6) C 1
    O O80A 0.3757(7) 0.3100(7) 0.4002(4) 0.0739(17) Uiso d 0.634(13) D 1
    O O80B 0.3461(12) 0.3430(11) 0.4156(6) 0.0739(17) Uiso d 0.366(13) D 2
    O O13B 0.2195(5) 0.1859(5) 0.4300(3) 0.0556(13) Uiso d 0.524(5) B 2
    H H13B 0.2591 0.2311 0.4225 0.0739(17) Uiso calc 0.524(5) B 2
    C C12B 0.2868(19) 0.0965(17) 0.4437(12) 0.0506(18) Uiso d 0.524(5) B 2
    H H12C 0.3516 0.1035 0.4165 0.076 Uiso calc 0.524(5) B 2
    H H12D 0.2453 0.0476 0.4360 0.076 Uiso calc 0.524(5) B 2
    O O32B 0.4336(10) 0.6167(9) 0.3458(5) 0.0733(14) Uiso d 0.384(6) C 2
    H H3BO 0.4092 0.6486 0.3690 0.110 Uiso calc 0.384(6) C 2
    C C32B 0.4624(18) 0.5261(15) 0.3778(9) 0.0733(14) Uiso d 0.384(6) C 2
    H H32C 0.4158 0.5106 0.4149 0.110 Uiso d 0.384(6) C 2
    H H32D 0.4468 0.4835 0.3543 0.110 Uiso d 0.384(6) C 2
loop_
    _atom_site_aniso_label
    _atom_site_aniso_U_11
    _atom_site_aniso_U_22
    _atom_site_aniso_U_33
    _atom_site_aniso_U_12
    _atom_site_aniso_U_13
    _atom_site_aniso_U_23
    O1 0.0406(17) 0.0372(19) 0.054(2) -0.0068(16) -0.0109(15) -0.0182(16)
    O2 0.0453(19) 0.045(2) 0.088(3) -0.0001(16) -0.0196(19) -0.040(2)
    O3 0.065(2) 0.046(2) 0.058(2) -0.0045(18) 0.0084(19) -0.0147(19)
    N1 0.036(2) 0.041(2) 0.043(3) -0.0037(19) -0.0079(18) -0.020(2)
    N2 0.044(2) 0.027(2) 0.045(2) -0.0061(18) -0.0011(18) -0.0223(18)
    N3 0.0340(19) 0.038(2) 0.036(2) -0.0026(17) -0.0020(16) -0.0168(18)
    C1 0.035(2) 0.038(3) 0.048(3) -0.009(2) 0.001(2) -0.021(2)
    C2 0.036(2) 0.032(2) 0.038(3) -0.006(2) 0.001(2) -0.012(2)
    C3 0.043(3) 0.034(3) 0.050(3) -0.012(2) 0.002(2) -0.018(2)
    C4 0.044(3) 0.044(3) 0.056(3) 0.000(2) -0.006(2) -0.018(3)
    C5 0.037(3) 0.058(3) 0.058(3) -0.009(2) -0.008(2) -0.028(3)
    C6 0.048(3) 0.040(3) 0.055(3) 0.002(2) -0.014(2) -0.025(3)
    C7 0.037(2) 0.029(3) 0.042(3) -0.005(2) 0.000(2) -0.014(2)
    C8 0.040(2) 0.032(3) 0.044(3) -0.003(2) -0.005(2) -0.020(2)
    C9 0.040(2) 0.032(3) 0.037(3) -0.004(2) 0.003(2) -0.010(2)
    C10 0.042(2) 0.027(2) 0.041(3) -0.009(2) -0.001(2) -0.015(2)
    C11 0.044(3) 0.040(3) 0.042(3) -0.014(2) 0.002(2) -0.021(2)
    C12 0.046(3) 0.039(3) 0.060(3) -0.004(2) 0.000(2) -0.032(3)
    C13 0.051(3) 0.052(3) 0.068(4) -0.019(3) 0.011(3) -0.035(3)
    C14 0.054(3) 0.036(3) 0.060(4) -0.008(2) 0.015(3) -0.022(3)
    C15 0.045(3) 0.034(3) 0.045(3) -0.002(2) 0.002(2) -0.011(2)
    C16 0.043(3) 0.023(2) 0.048(3) -0.011(2) 0.007(2) -0.015(2)
    C17 0.037(3) 0.061(3) 0.070(4) -0.009(2) 0.003(3) -0.033(3)
    C18 0.053(3) 0.034(3) 0.046(3) -0.007(2) -0.004(2) -0.016(2)
    C19 0.035(2) 0.046(3) 0.052(3) -0.003(2) -0.007(2) -0.015(2)
    C20 0.050(3) 0.045(3) 0.052(3) 0.006(2) -0.014(2) -0.012(3)
    O101 0.0378(18) 0.039(2) 0.084(3) -0.0081(16) 0.0055(19) -0.0087(19)
    O102 0.049(2) 0.0308(19) 0.083(3) -0.0166(15) 0.0041(19) -0.0187(18)
    N101 0.040(2) 0.034(2) 0.054(3) -0.0032(19) 0.001(2) -0.012(2)
    N102 0.039(2) 0.032(2) 0.052(3) -0.0088(18) -0.0055(19) -0.0050(19)
    N103 0.0327(19) 0.024(2) 0.050(2) -0.0058(16) 0.0011(17) -0.0157(18)
    C101 0.031(3) 0.058(4) 0.051(3) -0.007(3) -0.010(2) -0.008(3)
    C102 0.037(2) 0.041(3) 0.041(3) -0.013(2) -0.008(2) -0.011(2)
    C103 0.042(3) 0.051(3) 0.048(3) -0.005(2) -0.015(2) -0.015(3)
    C104 0.042(3) 0.041(3) 0.058(3) -0.011(2) -0.004(2) -0.019(3)
    C105 0.044(3) 0.055(4) 0.056(3) -0.010(3) 0.002(2) -0.016(3)
    C106 0.050(3) 0.039(3) 0.058(3) -0.021(2) 0.001(2) -0.019(3)
    C107 0.038(3) 0.045(3) 0.042(3) -0.009(2) -0.008(2) -0.007(2)
    C108 0.035(2) 0.044(3) 0.054(3) -0.005(2) -0.001(2) -0.013(2)
    C109 0.041(2) 0.026(2) 0.039(3) -0.011(2) -0.007(2) -0.007(2)
    C110 0.037(2) 0.019(2) 0.050(3) -0.0015(19) -0.002(2) -0.015(2)
    C111 0.040(2) 0.030(3) 0.038(3) -0.002(2) -0.004(2) -0.006(2)
    C112 0.042(3) 0.047(3) 0.052(3) -0.017(2) 0.008(2) -0.014(3)
    C113 0.055(3) 0.031(3) 0.057(3) -0.006(2) -0.004(3) -0.014(2)
    C114 0.049(3) 0.037(3) 0.053(3) -0.010(2) -0.009(3) -0.014(2)
    C115 0.038(3) 0.061(3) 0.041(3) 0.010(2) -0.007(2) -0.023(3)
    C116 0.035(2) 0.029(3) 0.042(3) 0.0041(19) -0.003(2) -0.014(2)
    C117 0.045(3) 0.055(3) 0.051(3) -0.016(2) 0.006(2) -0.022(3)
    C118 0.039(3) 0.040(3) 0.065(4) -0.003(2) -0.007(2) -0.014(3)
    C119 0.037(3) 0.042(3) 0.055(3) -0.005(2) 0.002(2) -0.017(3)
    O201 0.064(2) 0.048(2) 0.050(2) -0.0064(18) -0.0194(18) -0.0101(19)
    O202 0.068(2) 0.051(2) 0.046(2) -0.0135(18) -0.0121(18) -0.0212(18)
    O203 0.060(2) 0.066(3) 0.059(2) -0.023(2) 0.0091(19) -0.012(2)
    N201 0.049(2) 0.039(2) 0.047(3) -0.0161(19) -0.006(2) -0.017(2)
    N202 0.043(2) 0.044(3) 0.048(3) -0.0132(19) -0.0006(19) -0.019(2)
    N203 0.041(2) 0.035(2) 0.045(2) -0.0029(18) 0.0012(19) -0.0134(19)
    C201 0.046(3) 0.050(3) 0.039(3) -0.016(2) 0.004(2) -0.025(3)
    C202 0.045(3) 0.034(3) 0.038(3) -0.014(2) 0.011(2) -0.018(2)
    C203 0.050(3) 0.048(3) 0.046(3) -0.010(2) 0.010(2) -0.021(3)
    C204 0.058(3) 0.052(3) 0.046(3) -0.013(3) -0.002(3) -0.017(3)
    C205 0.056(3) 0.060(4) 0.048(3) -0.008(3) -0.008(3) -0.015(3)
    C206 0.053(3) 0.050(3) 0.057(3) -0.015(3) -0.005(3) -0.026(3)
    C207 0.042(3) 0.039(3) 0.040(3) -0.010(2) 0.005(2) -0.016(2)
    C208 0.040(3) 0.056(3) 0.043(3) -0.006(2) -0.001(2) -0.019(3)
    C209 0.035(2) 0.047(3) 0.043(3) -0.007(2) 0.006(2) -0.023(2)
    C210 0.054(3) 0.022(2) 0.042(3) -0.008(2) 0.003(2) -0.015(2)
    C211 0.048(3) 0.045(3) 0.039(3) -0.010(2) 0.008(2) -0.008(2)
    C212 0.070(3) 0.039(3) 0.052(3) -0.002(3) -0.009(3) -0.019(3)
    C213 0.075(4) 0.048(3) 0.063(4) -0.014(3) 0.012(3) -0.030(3)
    C214 0.075(4) 0.033(3) 0.058(4) 0.002(3) 0.013(3) -0.009(3)
    C215 0.050(3) 0.052(3) 0.052(3) -0.005(3) 0.006(3) -0.008(3)
    C216 0.049(3) 0.020(2) 0.048(3) 0.000(2) 0.008(2) -0.014(2)
    C217 0.047(3) 0.047(3) 0.060(3) -0.003(2) -0.014(3) -0.023(3)
    C218 0.086(4) 0.037(3) 0.046(3) -0.014(3) 0.008(3) -0.011(3)
    C219 0.050(3) 0.046(3) 0.045(3) -0.008(2) 0.003(2) -0.008(2)
    C220 0.046(3) 0.068(4) 0.047(3) -0.009(3) -0.006(3) 0.003(3)
    O301 0.058(2) 0.0355(19) 0.058(2) -0.0206(16) 0.0082(17) -0.0188(18)
    O302 0.100(3) 0.037(2) 0.059(3) -0.034(2) 0.013(2) -0.0200(18)
    N301 0.045(2) 0.040(2) 0.045(2) -0.0125(18) 0.0037(19) -0.020(2)
    N302 0.045(2) 0.037(2) 0.042(2) -0.0101(18) -0.0037(18) -0.012(2)
    N303 0.040(2) 0.044(2) 0.036(2) -0.0138(18) 0.0023(17) -0.0167(19)
    C301 0.053(3) 0.026(2) 0.044(3) -0.014(2) -0.010(2) -0.007(2)
    C302 0.044(3) 0.028(3) 0.039(3) -0.005(2) -0.009(2) -0.008(2)
    C303 0.065(3) 0.028(3) 0.047(3) -0.010(2) -0.012(3) -0.018(2)
    C304 0.075(4) 0.048(3) 0.037(3) -0.012(3) -0.004(3) -0.011(2)
    C305 0.064(3) 0.052(3) 0.043(3) -0.015(3) 0.005(3) -0.016(3)
    C306 0.051(3) 0.046(3) 0.043(3) -0.011(2) 0.005(2) -0.012(3)
    C307 0.048(3) 0.041(3) 0.034(3) -0.011(2) -0.006(2) -0.011(2)
    C308 0.041(2) 0.039(3) 0.035(3) -0.011(2) 0.004(2) -0.012(2)
    C309 0.043(3) 0.042(3) 0.039(3) -0.008(2) -0.006(2) -0.019(2)
    C310 0.037(2) 0.043(3) 0.037(3) -0.011(2) 0.004(2) -0.018(2)
    C311 0.046(3) 0.026(2) 0.048(3) -0.005(2) -0.001(2) -0.019(2)
    C312 0.066(3) 0.034(3) 0.055(3) -0.012(2) 0.010(3) -0.011(3)
    C313 0.078(4) 0.035(3) 0.067(4) -0.016(3) -0.003(3) -0.018(3)
    C314 0.070(3) 0.037(3) 0.057(3) -0.007(3) -0.009(3) -0.027(3)
    C315 0.056(3) 0.041(3) 0.050(3) 0.001(2) -0.005(2) -0.028(3)
    C316 0.045(3) 0.041(3) 0.040(3) -0.009(2) 0.001(2) -0.017(2)
    C317 0.041(3) 0.056(3) 0.040(3) -0.010(2) -0.001(2) -0.016(2)
    C318 0.049(3) 0.051(3) 0.038(3) -0.016(2) -0.006(2) -0.014(2)
    S1 0.0396(6) 0.0418(7) 0.0452(8) -0.0059(5) -0.0093(5) -0.0176(6)
    O11 0.0412(18) 0.048(2) 0.065(2) 0.0019(16) -0.0161(17) -0.0206(19)
    O12 0.058(2) 0.066(2) 0.041(2) 0.0004(18) -0.0133(17) -0.0116(19)
    O13 0.063(2) 0.051(2) 0.063(2) 0.0035(17) -0.0159(18) -0.0389(19)
    O14 0.059(2) 0.037(2) 0.078(3) -0.0220(17) -0.0202(19) -0.0146(19)
    S2 0.0358(6) 0.0413(7) 0.0395(7) -0.0087(5) 0.0016(5) -0.0138(6)
    O21 0.0521(19) 0.0420(19) 0.055(2) -0.0208(15) 0.0017(16) -0.0253(17)
    O22 0.064(2) 0.0286(18) 0.052(2) -0.0103(16) 0.0005(17) -0.0065(16)
    O23 0.0484(19) 0.062(2) 0.0366(19) 0.0041(17) 0.0005(16) -0.0132(17)
    O24 0.0329(17) 0.076(3) 0.060(2) -0.0076(17) 0.0079(16) -0.027(2)
    O701 0.060(2) 0.076(3) 0.071(3) -0.010(2) 0.002(2) -0.027(2)
    C39 0.049(3) 0.062(4) 0.045(3) -0.012(3) 0.015(2) -0.020(3)
_geom_special_details
;
All e.s.d.'s (except the e.s.d. in the dihedral angle between two l.s. planes)
are estimated using the full covariance matrix. The cell e.s.d.'s are taken
into account individually in the estimation of e.s.d.'s in distances, angles
and torsion angles; correlations between e.s.d.'s in cell parameters are only
used when they are defined by crystal symmetry. An approximate (isotropic)
treatment of cell e.s.d.'s is used for estimating e.s.d.'s involving l.s.
planes.
;
loop_
    _geom_bond_atom_site_label_1
    _geom_bond_atom_site_label_2
    _geom_bond_site_symmetry_2
    _geom_bond_distance
    _geom_bond_publ_flag
    O1 C1 . 1.227(5) ?
    O2 C1 . 1.292(5) ?
    O2 H2O . 0.8400 ?
    O3 C20 . 1.417(6) ?
    O3 H3O . 0.8400 ?
    N1 N2 . 1.325(5) ?
    N1 C7 . 1.395(6) ?
    N1 H1N . 0.70(5) ?
    N2 C8 . 1.295(5) ?
    N3 C9 . 1.317(5) ?
    N3 C16 . 1.435(5) ?
    N3 C19 . 1.488(5) ?
    C1 C2 . 1.501(6) ?
    C2 C3 . 1.374(6) ?
    C2 C7 . 1.404(6) ?
    C3 C4 . 1.372(6) ?
    C3 H3 . 0.9500 ?
    C4 C5 . 1.409(7) ?
    C4 H4 . 0.9500 ?
    C5 C6 . 1.364(7) ?
    C5 H5 . 0.9500 ?
    C6 C7 . 1.393(6) ?
    C6 H6 . 0.9500 ?
    C8 C9 . 1.427(6) ?
    C8 H8 . 0.9500 ?
    C9 C10 . 1.516(6) ?
    C10 C11 . 1.530(6) ?
    C10 C17 . 1.537(7) ?
    C10 C18 . 1.545(6) ?
    C11 C16 . 1.376(6) ?
    C11 C12 . 1.381(6) ?
    C12 C13 . 1.366(7) ?
    C12 H12 . 0.9500 ?
    C13 C14 . 1.383(7) ?
    C13 H13 . 0.9500 ?
    C14 C15 . 1.405(7) ?
    C14 H14 . 0.9500 ?
    C15 C16 . 1.375(6) ?
    C15 H15 . 0.9500 ?
    C17 H17A . 0.9800 ?
    C17 H17B . 0.9800 ?
    C17 H17C . 0.9800 ?
    C18 H18A . 0.9800 ?
    C18 H18B . 0.9800 ?
    C18 H18C . 0.9800 ?
    C19 C20 . 1.504(7) ?
    C19 H19A . 0.9900 ?
    C19 H19B . 0.9900 ?
    C20 H20A . 0.9900 ?
    C20 H20B . 0.9900 ?
    O101 C101 . 1.230(6) ?
    O102 C101 . 1.312(6) ?
    O102 H102 . 0.8400 ?
    N101 N102 . 1.336(5) ?
    N101 C107 . 1.374(6) ?
    N101 H11N . 0.97(5) ?
    N102 C108 . 1.305(6) ?
    N103 C109 . 1.322(5) ?
    N103 C116 . 1.407(5) ?
    N103 C119 . 1.467(6) ?
    C101 C102 . 1.475(7) ?
    C102 C103 . 1.406(7) ?
    C102 C107 . 1.435(6) ?
    C103 C104 . 1.373(7) ?
    C103 H103 . 0.9500 ?
    C104 C105 . 1.393(7) ?
    C104 H104 . 0.9500 ?
    C105 C106 . 1.371(7) ?
    C105 H105 . 0.9500 ?
    C106 C107 . 1.398(7) ?
    C106 H106 . 0.9500 ?
    C108 C109 . 1.410(6) ?
    C108 H108 . 0.9500 ?
    C109 C110 . 1.521(6) ?
    C110 C111 . 1.474(6) ?
    C110 C118 . 1.539(6) ?
    C110 C117 . 1.539(6) ?
    C111 C112 . 1.379(6) ?
    C111 C116 . 1.391(6) ?
    C112 C113 . 1.405(7) ?
    C112 H112 . 0.9500 ?
    C113 C114 . 1.379(7) ?
    C113 H113 . 0.9500 ?
    C114 C115 . 1.392(7) ?
    C114 H114 . 0.9500 ?
    C115 C116 . 1.399(6) ?
    C115 H115 . 0.9500 ?
    C117 H11A . 0.9800 ?
    C117 H11B . 0.9800 ?
    C117 H11C . 0.9800 ?
    C118 H11D . 0.9800 ?
    C118 H11E . 0.9800 ?
    C118 H11F . 0.9800 ?
    C119 C12A . 1.48(3) ?
    C119 C12B . 1.54(3) ?
    C119 H11G . 0.9900 ?
    C119 H11H . 0.9900 ?
    O201 C201 . 1.209(6) ?
    O202 C201 . 1.333(6) ?
    O202 H202 . 0.8400 ?
    O203 C220 . 1.403(6) ?
    O203 H23O . 0.8400 ?
    N201 N202 . 1.324(5) ?
    N201 C207 . 1.390(6) ?
    N201 H21N . 0.90(5) ?
    N202 C208 . 1.301(6) ?
    N203 C209 . 1.324(6) ?
    N203 C216 . 1.403(6) ?
    N203 C219 . 1.457(6) ?
    C201 C202 . 1.500(7) ?
    C202 C203 . 1.389(7) ?
    C202 C207 . 1.403(6) ?
    C203 C204 . 1.372(7) ?
    C203 H203 . 0.9500 ?
    C204 C205 . 1.395(7) ?
    C204 H204 . 0.9500 ?
    C205 C206 . 1.368(7) ?
    C205 H205 . 0.9500 ?
    C206 C207 . 1.399(7) ?
    C206 H206 . 0.9500 ?
    C208 C209 . 1.422(6) ?
    C208 H208 . 0.9500 ?
    C209 C210 . 1.519(6) ?
    C210 C217 . 1.518(7) ?
    C210 C211 . 1.530(6) ?
    C210 C218 . 1.537(7) ?
    C211 C212 . 1.372(7) ?
    C211 C216 . 1.376(7) ?
    C212 C213 . 1.396(7) ?
    C212 H212 . 0.9500 ?
    C213 C214 . 1.373(8) ?
    C213 H213 . 0.9500 ?
    C214 C215 . 1.410(8) ?
    C214 H214 . 0.9500 ?
    C215 C216 . 1.389(7) ?
    C215 H215 . 0.9500 ?
    C217 H21A . 0.9800 ?
    C217 H21B . 0.9800 ?
    C217 H21C . 0.9800 ?
    C218 H21D . 0.9800 ?
    C218 H21E . 0.9800 ?
    C218 H21F . 0.9800 ?
    C219 C220 . 1.535(7) ?
    C219 H21G . 0.9900 ?
    C219 H21H . 0.9900 ?
    C220 H22A . 0.9900 ?
    C220 H22B . 0.9900 ?
    O301 C301 . 1.204(5) ?
    O302 C301 . 1.309(5) ?
    O302 H302 . 0.8400 ?
    N301 N302 . 1.330(5) ?
    N301 C307 . 1.410(6) ?
    N301 H31N . 0.96(5) ?
    N302 C308 . 1.310(6) ?
    N303 C309 . 1.332(6) ?
    N303 C316 . 1.428(6) ?
    N303 C39 . 1.476(6) ?
    C301 C302 . 1.497(7) ?
    C302 C303 . 1.396(6) ?
    C302 C307 . 1.405(6) ?
    C303 C304 . 1.368(7) ?
    C303 H303 . 0.9500 ?
    C304 C305 . 1.405(7) ?
    C304 H304 . 0.9500 ?
    C305 C306 . 1.378(7) ?
    C305 H305 . 0.9500 ?
    C306 C307 . 1.399(7) ?
    C306 H306 . 0.9500 ?
    C308 C309 . 1.418(6) ?
    C308 H308 . 0.9500 ?
    C309 C310 . 1.534(6) ?
    C310 C311 . 1.497(6) ?
    C310 C317 . 1.528(6) ?
    C310 C318 . 1.533(6) ?
    C311 C312 . 1.387(7) ?
    C311 C316 . 1.392(7) ?
    C312 C313 . 1.408(7) ?
    C312 H312 . 0.9500 ?
    C313 C314 . 1.388(8) ?
    C313 H313 . 0.9500 ?
    C314 C315 . 1.374(7) ?
    C314 H314 . 0.9500 ?
    C315 C316 . 1.387(6) ?
    C315 H315 . 0.9500 ?
    C317 H31A . 0.9800 ?
    C317 H31B . 0.9800 ?
    C317 H31C . 0.9800 ?
    C318 H31D . 0.9800 ?
    C318 H31E . 0.9800 ?
    C318 H31F . 0.9800 ?
    S1 O12 . 1.453(4) ?
    S1 O11 . 1.479(3) ?
    S1 O13 . 1.482(3) ?
    S1 O14 . 1.505(3) ?
    S2 O24 . 1.450(3) ?
    S2 O23 . 1.475(3) ?
    S2 O21 . 1.496(3) ?
    S2 O22 . 1.494(3) ?
    O13A C12A . 1.42(3) ?
    O13A H13A . 0.8400 ?
    C12A H12A . 0.9900 ?
    C12A H12B . 0.9900 ?
    C39 C32A . 1.621(13) ?
    C39 H39A . 0.9900 ?
    C39 H39B . 0.9900 ?
    C32A O32A . 1.367(15) ?
    C32A H32A . 0.9900 ?
    C32A H32B . 0.9900 ?
    O32A H3AO . 0.8400 ?
    O13B C12B . 1.40(2) ?
    O13B H13B . 0.8400 ?
    C12B H12C . 0.9900 ?
    C12B H12D . 0.9900 ?
    O32B C32B . 1.31(2) ?
    O32B H3BO . 0.8400 ?
    C32B H32C . 1.00(2) ?
    C32B H32D . 0.99(2) ?
loop_
    _geom_angle_atom_site_label_1
    _geom_angle_atom_site_label_2
    _geom_angle_atom_site_label_3
    _geom_angle_site_symmetry_1
    _geom_angle_site_symmetry_3
    _geom_angle
    _geom_angle_publ_flag
    C1 O2 H2O . . 109.5 ?
    C20 O3 H3O . . 109.5 ?
    N2 N1 C7 . . 121.7(4) ?
    N2 N1 H1N . . 121(5) ?
    C7 N1 H1N . . 116(4) ?
    C8 N2 N1 . . 115.9(4) ?
    C9 N3 C16 . . 111.1(4) ?
    C9 N3 C19 . . 126.6(4) ?
    C16 N3 C19 . . 122.3(4) ?
    O1 C1 O2 . . 123.3(4) ?
    O1 C1 C2 . . 122.9(4) ?
    O2 C1 C2 . . 113.7(4) ?
    C3 C2 C7 . . 117.8(4) ?
    C3 C2 C1 . . 120.4(4) ?
    C7 C2 C1 . . 121.7(4) ?
    C2 C3 C4 . . 123.8(4) ?
    C2 C3 H3 . . 118.1 ?
    C4 C3 H3 . . 118.1 ?
    C3 C4 C5 . . 116.9(5) ?
    C3 C4 H4 . . 121.6 ?
    C5 C4 H4 . . 121.6 ?
    C6 C5 C4 . . 121.5(4) ?
    C6 C5 H5 . . 119.2 ?
    C4 C5 H5 . . 119.2 ?
    C5 C6 C7 . . 119.9(4) ?
    C5 C6 H6 . . 120.1 ?
    C7 C6 H6 . . 120.1 ?
    N1 C7 C6 . . 119.6(4) ?
    N1 C7 C2 . . 120.4(4) ?
    C6 C7 C2 . . 120.0(4) ?
    N2 C8 C9 . . 118.1(4) ?
    N2 C8 H8 . . 120.9 ?
    C9 C8 H8 . . 120.9 ?
    N3 C9 C8 . . 122.0(4) ?
    N3 C9 C10 . . 110.7(4) ?
    C8 C9 C10 . . 127.3(4) ?
    C9 C10 C11 . . 100.6(4) ?
    C9 C10 C17 . . 112.1(4) ?
    C11 C10 C17 . . 110.9(4) ?
    C9 C10 C18 . . 110.4(4) ?
    C11 C10 C18 . . 110.4(4) ?
    C17 C10 C18 . . 111.9(4) ?
    C16 C11 C12 . . 120.0(4) ?
    C16 C11 C10 . . 109.2(4) ?
    C12 C11 C10 . . 130.8(4) ?
    C13 C12 C11 . . 117.6(5) ?
    C13 C12 H12 . . 121.2 ?
    C11 C12 H12 . . 121.2 ?
    C12 C13 C14 . . 122.4(5) ?
    C12 C13 H13 . . 118.8 ?
    C14 C13 H13 . . 118.8 ?
    C13 C14 C15 . . 120.7(5) ?
    C13 C14 H14 . . 119.7 ?
    C15 C14 H14 . . 119.7 ?
    C16 C15 C14 . . 115.5(5) ?
    C16 C15 H15 . . 122.3 ?
    C14 C15 H15 . . 122.3 ?
    C15 C16 C11 . . 123.8(4) ?
    C15 C16 N3 . . 127.8(4) ?
    C11 C16 N3 . . 108.4(4) ?
    C10 C17 H17A . . 109.5 ?
    C10 C17 H17B . . 109.5 ?
    H17A C17 H17B . . 109.5 ?
    C10 C17 H17C . . 109.5 ?
    H17A C17 H17C . . 109.5 ?
    H17B C17 H17C . . 109.5 ?
    C10 C18 H18A . . 109.5 ?
    C10 C18 H18B . . 109.5 ?
    H18A C18 H18B . . 109.5 ?
    C10 C18 H18C . . 109.5 ?
    H18A C18 H18C . . 109.5 ?
    H18B C18 H18C . . 109.5 ?
    N3 C19 C20 . . 112.9(4) ?
    N3 C19 H19A . . 109.0 ?
    C20 C19 H19A . . 109.0 ?
    N3 C19 H19B . . 109.0 ?
    C20 C19 H19B . . 109.0 ?
    H19A C19 H19B . . 107.8 ?
    O3 C20 C19 . . 113.8(4) ?
    O3 C20 H20A . . 108.8 ?
    C19 C20 H20A . . 108.8 ?
    O3 C20 H20B . . 108.8 ?
    C19 C20 H20B . . 108.8 ?
    H20A C20 H20B . . 107.7 ?
    C101 O102 H102 . . 109.5 ?
    N102 N101 C107 . . 120.0(4) ?
    N102 N101 H11N . . 122(3) ?
    C107 N101 H11N . . 118(3) ?
    C108 N102 N101 . . 117.1(4) ?
    C109 N103 C116 . . 110.1(3) ?
    C109 N103 C119 . . 126.4(4) ?
    C116 N103 C119 . . 123.0(4) ?
    O101 C101 O102 . . 123.2(5) ?
    O101 C101 C102 . . 122.4(5) ?
    O102 C101 C102 . . 114.5(5) ?
    C103 C102 C107 . . 117.7(4) ?
    C103 C102 C101 . . 119.7(4) ?
    C107 C102 C101 . . 122.6(5) ?
    C104 C103 C102 . . 122.1(5) ?
    C104 C103 H103 . . 119.0 ?
    C102 C103 H103 . . 119.0 ?
    C103 C104 C105 . . 119.4(5) ?
    C103 C104 H104 . . 120.3 ?
    C105 C104 H104 . . 120.3 ?
    C106 C105 C104 . . 120.7(5) ?
    C106 C105 H105 . . 119.6 ?
    C104 C105 H105 . . 119.6 ?
    C105 C106 C107 . . 121.1(5) ?
    C105 C106 H106 . . 119.5 ?
    C107 C106 H106 . . 119.5 ?
    N101 C107 C106 . . 122.0(4) ?
    N101 C107 C102 . . 119.0(4) ?
    C106 C107 C102 . . 119.0(5) ?
    N102 C108 C109 . . 117.7(4) ?
    N102 C108 H108 . . 121.1 ?
    C109 C108 H108 . . 121.1 ?
    N103 C109 C108 . . 122.4(4) ?
    N103 C109 C110 . . 110.5(3) ?
    C108 C109 C110 . . 127.1(4) ?
    C111 C110 C109 . . 100.9(3) ?
    C111 C110 C118 . . 110.9(4) ?
    C109 C110 C118 . . 110.5(4) ?
    C111 C110 C117 . . 112.0(4) ?
    C109 C110 C117 . . 111.4(4) ?
    C118 C110 C117 . . 110.8(4) ?
    C112 C111 C116 . . 119.1(4) ?
    C112 C111 C110 . . 131.3(4) ?
    C116 C111 C110 . . 109.7(4) ?
    C111 C112 C113 . . 119.3(5) ?
    C111 C112 H112 . . 120.4 ?
    C113 C112 H112 . . 120.4 ?
    C114 C113 C112 . . 120.9(5) ?
    C114 C113 H113 . . 119.6 ?
    C112 C113 H113 . . 119.6 ?
    C113 C114 C115 . . 120.9(5) ?
    C113 C114 H114 . . 119.5 ?
    C115 C114 H114 . . 119.5 ?
    C114 C115 C116 . . 117.2(4) ?
    C114 C115 H115 . . 121.4 ?
    C116 C115 H115 . . 121.4 ?
    C111 C116 C115 . . 122.7(4) ?
    C111 C116 N103 . . 108.7(4) ?
    C115 C116 N103 . . 128.6(4) ?
    C110 C117 H11A . . 109.5 ?
    C110 C117 H11B . . 109.5 ?
    H11A C117 H11B . . 109.5 ?
    C110 C117 H11C . . 109.5 ?
    H11A C117 H11C . . 109.5 ?
    H11B C117 H11C . . 109.5 ?
    C110 C118 H11D . . 109.5 ?
    C110 C118 H11E . . 109.5 ?
    H11D C118 H11E . . 109.5 ?
    C110 C118 H11F . . 109.5 ?
    H11D C118 H11F . . 109.5 ?
    H11E C118 H11F . . 109.5 ?
    N103 C119 C12A . . 112.2(11) ?
    N103 C119 C12B . . 108.4(10) ?
    N103 C119 H11G . . 109.2 ?
    C12A C119 H11G . . 109.2 ?
    N103 C119 H11H . . 109.2 ?
    C12A C119 H11H . . 109.2 ?
    H11G C119 H11H . . 107.9 ?
    C201 O202 H202 . . 109.5 ?
    C220 O203 H23O . . 109.5 ?
    N202 N201 C207 . . 119.7(4) ?
    N202 N201 H21N . . 125(3) ?
    C207 N201 H21N . . 115(3) ?
    C208 N202 N201 . . 117.7(4) ?
    C209 N203 C216 . . 110.6(4) ?
    C209 N203 C219 . . 127.8(4) ?
    C216 N203 C219 . . 121.0(4) ?
    O201 C201 O202 . . 124.9(4) ?
    O201 C201 C202 . . 123.7(4) ?
    O202 C201 C202 . . 111.4(4) ?
    C203 C202 C207 . . 117.6(4) ?
    C203 C202 C201 . . 121.4(4) ?
    C207 C202 C201 . . 121.0(4) ?
    C204 C203 C202 . . 122.9(5) ?
    C204 C203 H203 . . 118.5 ?
    C202 C203 H203 . . 118.5 ?
    C203 C204 C205 . . 118.7(5) ?
    C203 C204 H204 . . 120.6 ?
    C205 C204 H204 . . 120.6 ?
    C206 C205 C204 . . 120.1(5) ?
    C206 C205 H205 . . 119.9 ?
    C204 C205 H205 . . 119.9 ?
    C205 C206 C207 . . 120.9(5) ?
    C205 C206 H206 . . 119.5 ?
    C207 C206 H206 . . 119.5 ?
    N201 C207 C206 . . 120.8(4) ?
    N201 C207 C202 . . 119.4(4) ?
    C206 C207 C202 . . 119.7(5) ?
    N202 C208 C209 . . 117.7(4) ?
    N202 C208 H208 . . 121.2 ?
    C209 C208 H208 . . 121.2 ?
    N203 C209 C208 . . 123.9(4) ?
    N203 C209 C210 . . 110.9(4) ?
    C208 C209 C210 . . 125.2(4) ?
    C209 C210 C217 . . 112.9(4) ?
    C209 C210 C211 . . 100.0(4) ?
    C217 C210 C211 . . 111.2(4) ?
    C209 C210 C218 . . 111.4(4) ?
    C217 C210 C218 . . 111.9(4) ?
    C211 C210 C218 . . 108.7(4) ?
    C212 C211 C216 . . 120.5(5) ?
    C212 C211 C210 . . 130.7(5) ?
    C216 C211 C210 . . 108.6(4) ?
    C211 C212 C213 . . 118.2(5) ?
    C211 C212 H212 . . 120.9 ?
    C213 C212 H212 . . 120.9 ?
    C214 C213 C212 . . 121.4(5) ?
    C214 C213 H213 . . 119.3 ?
    C212 C213 H213 . . 119.3 ?
    C213 C214 C215 . . 120.8(5) ?
    C213 C214 H214 . . 119.6 ?
    C215 C214 H214 . . 119.6 ?
    C216 C215 C214 . . 116.4(5) ?
    C216 C215 H215 . . 121.8 ?
    C214 C215 H215 . . 121.8 ?
    C211 C216 C215 . . 122.7(5) ?
    C211 C216 N203 . . 109.7(4) ?
    C215 C216 N203 . . 127.6(5) ?
    C210 C217 H21A . . 109.5 ?
    C210 C217 H21B . . 109.5 ?
    H21A C217 H21B . . 109.5 ?
    C210 C217 H21C . . 109.5 ?
    H21A C217 H21C . . 109.5 ?
    H21B C217 H21C . . 109.5 ?
    C210 C218 H21D . . 109.5 ?
    C210 C218 H21E . . 109.5 ?
    H21D C218 H21E . . 109.5 ?
    C210 C218 H21F . . 109.5 ?
    H21D C218 H21F . . 109.5 ?
    H21E C218 H21F . . 109.5 ?
    N203 C219 C220 . . 108.7(4) ?
    N203 C219 H21G . . 109.9 ?
    C220 C219 H21G . . 109.9 ?
    N203 C219 H21H . . 109.9 ?
    C220 C219 H21H . . 109.9 ?
    H21G C219 H21H . . 108.3 ?
    O203 C220 C219 . . 111.8(5) ?
    O203 C220 H22A . . 109.3 ?
    C219 C220 H22A . . 109.3 ?
    O203 C220 H22B . . 109.3 ?
    C219 C220 H22B . . 109.3 ?
    H22A C220 H22B . . 107.9 ?
    C301 O302 H302 . . 109.5 ?
    N302 N301 C307 . . 119.8(4) ?
    N302 N301 H31N . . 120(3) ?
    C307 N301 H31N . . 120(3) ?
    C308 N302 N301 . . 115.5(4) ?
    C309 N303 C316 . . 111.5(4) ?
    C309 N303 C39 . . 127.2(4) ?
    C316 N303 C39 . . 120.9(4) ?
    O301 C301 O302 . . 124.1(4) ?
    O301 C301 C302 . . 123.3(4) ?
    O302 C301 C302 . . 112.4(4) ?
    C303 C302 C307 . . 117.4(4) ?
    C303 C302 C301 . . 120.9(4) ?
    C307 C302 C301 . . 121.7(4) ?
    C304 C303 C302 . . 123.4(4) ?
    C304 C303 H303 . . 118.3 ?
    C302 C303 H303 . . 118.3 ?
    C303 C304 C305 . . 117.8(5) ?
    C303 C304 H304 . . 121.1 ?
    C305 C304 H304 . . 121.1 ?
    C306 C305 C304 . . 121.1(5) ?
    C306 C305 H305 . . 119.4 ?
    C304 C305 H305 . . 119.4 ?
    C305 C306 C307 . . 119.8(5) ?
    C305 C306 H306 . . 120.1 ?
    C307 C306 H306 . . 120.1 ?
    C306 C307 C302 . . 120.2(4) ?
    C306 C307 N301 . . 119.7(4) ?
    C302 C307 N301 . . 120.1(4) ?
    N302 C308 C309 . . 116.7(4) ?
    N302 C308 H308 . . 121.6 ?
    C309 C308 H308 . . 121.6 ?
    N303 C309 C308 . . 122.1(4) ?
    N303 C309 C310 . . 109.5(4) ?
    C308 C309 C310 . . 128.3(4) ?
    C311 C310 C317 . . 112.3(4) ?
    C311 C310 C309 . . 101.1(4) ?
    C317 C310 C309 . . 111.3(4) ?
    C311 C310 C318 . . 110.6(4) ?
    C317 C310 C318 . . 110.9(4) ?
    C309 C310 C318 . . 110.3(4) ?
    C312 C311 C316 . . 119.7(4) ?
    C312 C311 C310 . . 130.1(4) ?
    C316 C311 C310 . . 110.2(4) ?
    C311 C312 C313 . . 117.8(5) ?
    C311 C312 H312 . . 121.1 ?
    C313 C312 H312 . . 121.1 ?
    C314 C313 C312 . . 120.8(5) ?
    C314 C313 H313 . . 119.6 ?
    C312 C313 H313 . . 119.6 ?
    C315 C314 C313 . . 121.8(5) ?
    C315 C314 H314 . . 119.1 ?
    C313 C314 H314 . . 119.1 ?
    C314 C315 C316 . . 116.9(5) ?
    C314 C315 H315 . . 121.5 ?
    C316 C315 H315 . . 121.5 ?
    C315 C316 C311 . . 123.0(4) ?
    C315 C316 N303 . . 129.4(4) ?
    C311 C316 N303 . . 107.7(4) ?
    C310 C317 H31A . . 109.5 ?
    C310 C317 H31B . . 109.5 ?
    H31A C317 H31B . . 109.5 ?
    C310 C317 H31C . . 109.5 ?
    H31A C317 H31C . . 109.5 ?
    H31B C317 H31C . . 109.5 ?
    C310 C318 H31D . . 109.5 ?
    C310 C318 H31E . . 109.5 ?
    H31D C318 H31E . . 109.5 ?
    C310 C318 H31F . . 109.5 ?
    H31D C318 H31F . . 109.5 ?
    H31E C318 H31F . . 109.5 ?
    O12 S1 O11 . . 111.7(2) ?
    O12 S1 O13 . . 110.4(2) ?
    O11 S1 O13 . . 109.16(19) ?
    O12 S1 O14 . . 109.9(2) ?
    O11 S1 O14 . . 107.74(19) ?
    O13 S1 O14 . . 107.9(2) ?
    O24 S2 O23 . . 111.2(2) ?
    O24 S2 O21 . . 108.6(2) ?
    O23 S2 O21 . . 109.7(2) ?
    O24 S2 O22 . . 110.1(2) ?
    O23 S2 O22 . . 108.5(2) ?
    O21 S2 O22 . . 108.7(2) ?
    C12A O13A H13A . . 109.5 ?
    O13A C12A C119 . . 118.4(19) ?
    O13A C12A H12A . . 107.7 ?
    C119 C12A H12A . . 107.7 ?
    O13A C12A H12B . . 107.7 ?
    C119 C12A H12B . . 107.7 ?
    H12A C12A H12B . . 107.1 ?
    N303 C39 C32A . . 105.8(6) ?
    N303 C39 H39A . . 110.6 ?
    C32A C39 H39A . . 110.6 ?
    N303 C39 H39B . . 110.6 ?
    C32A C39 H39B . . 110.6 ?
    H39A C39 H39B . . 108.7 ?
    O32A C32A C39 . . 115.6(8) ?
    O32A C32A H32A . . 108.4 ?
    C39 C32A H32A . . 108.4 ?
    O32A C32A H32B . . 108.4 ?
    C39 C32A H32B . . 108.4 ?
    H32A C32A H32B . . 107.4 ?
    C32A O32A H3AO . . 109.5 ?
    C12B O13B H13B . . 109.5 ?
    O13B C12B C119 . . 112.3(17) ?
    O13B C12B H12C . . 109.2 ?
    C119 C12B H12C . . 109.2 ?
    O13B C12B H12D . . 109.2 ?
    C119 C12B H12D . . 109.2 ?
    H12C C12B H12D . . 107.9 ?
    C32B O32B H3BO . . 109.5 ?
    O32B C32B H32C . . 108.3(19) ?
    O32B C32B H32D . . 109.2(17) ?
    H32C C32B H32D . . 107(2) ?
loop_
    _geom_torsion_atom_site_label_1
    _geom_torsion_atom_site_label_2
    _geom_torsion_atom_site_label_3
    _geom_torsion_atom_site_label_4
    _geom_torsion_site_symmetry_1
    _geom_torsion_site_symmetry_2
    _geom_torsion_site_symmetry_3
    _geom_torsion_site_symmetry_4
    _geom_torsion
    _geom_torsion_publ_flag
    C7 N1 N2 C8 . . . . 174.7(4) ?
    O1 C1 C2 C3 . . . . -175.7(5) ?
    O2 C1 C2 C3 . . . . 8.1(6) ?
    O1 C1 C2 C7 . . . . 2.9(7) ?
    O2 C1 C2 C7 . . . . -173.3(4) ?
    C7 C2 C3 C4 . . . . 2.2(7) ?
    C1 C2 C3 C4 . . . . -179.1(4) ?
    C2 C3 C4 C5 . . . . -1.8(8) ?
    C3 C4 C5 C6 . . . . 1.5(8) ?
    C4 C5 C6 C7 . . . . -1.9(8) ?
    N2 N1 C7 C6 . . . . 7.5(7) ?
    N2 N1 C7 C2 . . . . -172.3(4) ?
    C5 C6 C7 N1 . . . . -177.5(5) ?
    C5 C6 C7 C2 . . . . 2.3(7) ?
    C3 C2 C7 N1 . . . . 177.4(4) ?
    C1 C2 C7 N1 . . . . -1.2(7) ?
    C3 C2 C7 C6 . . . . -2.4(7) ?
    C1 C2 C7 C6 . . . . 178.9(4) ?
    N1 N2 C8 C9 . . . . -178.9(4) ?
    C16 N3 C9 C8 . . . . -178.6(4) ?
    C19 N3 C9 C8 . . . . -0.8(7) ?
    C16 N3 C9 C10 . . . . 1.9(5) ?
    C19 N3 C9 C10 . . . . 179.7(4) ?
    N2 C8 C9 N3 . . . . 178.1(4) ?
    N2 C8 C9 C10 . . . . -2.4(7) ?
    N3 C9 C10 C11 . . . . -0.9(5) ?
    C8 C9 C10 C11 . . . . 179.6(4) ?
    N3 C9 C10 C17 . . . . -118.7(4) ?
    C8 C9 C10 C17 . . . . 61.8(6) ?
    N3 C9 C10 C18 . . . . 115.8(4) ?
    C8 C9 C10 C18 . . . . -63.7(6) ?
    C9 C10 C11 C16 . . . . -0.5(5) ?
    C17 C10 C11 C16 . . . . 118.3(4) ?
    C18 C10 C11 C16 . . . . -117.2(4) ?
    C9 C10 C11 C12 . . . . -178.1(5) ?
    C17 C10 C11 C12 . . . . -59.4(7) ?
    C18 C10 C11 C12 . . . . 65.2(7) ?
    C16 C11 C12 C13 . . . . 3.1(7) ?
    C10 C11 C12 C13 . . . . -179.4(5) ?
    C11 C12 C13 C14 . . . . -3.3(8) ?
    C12 C13 C14 C15 . . . . 2.2(8) ?
    C13 C14 C15 C16 . . . . -0.8(7) ?
    C14 C15 C16 C11 . . . . 0.7(7) ?
    C14 C15 C16 N3 . . . . 179.0(4) ?
    C12 C11 C16 C15 . . . . -1.9(7) ?
    C10 C11 C16 C15 . . . . -179.8(4) ?
    C12 C11 C16 N3 . . . . 179.5(4) ?
    C10 C11 C16 N3 . . . . 1.5(5) ?
    C9 N3 C16 C15 . . . . 179.3(5) ?
    C19 N3 C16 C15 . . . . 1.3(7) ?
    C9 N3 C16 C11 . . . . -2.2(5) ?
    C19 N3 C16 C11 . . . . 179.9(4) ?
    C9 N3 C19 C20 . . . . -84.7(6) ?
    C16 N3 C19 C20 . . . . 92.9(5) ?
    N3 C19 C20 O3 . . . . -65.3(5) ?
    C107 N101 N102 C108 . . . . 177.1(4) ?
    O101 C101 C102 C103 . . . . -179.0(5) ?
    O102 C101 C102 C103 . . . . 2.0(7) ?
    O101 C101 C102 C107 . . . . 1.1(8) ?
    O102 C101 C102 C107 . . . . -178.0(4) ?
    C107 C102 C103 C104 . . . . 0.4(7) ?
    C101 C102 C103 C104 . . . . -179.5(4) ?
    C102 C103 C104 C105 . . . . 2.4(7) ?
    C103 C104 C105 C106 . . . . -2.7(8) ?
    C104 C105 C106 C107 . . . . 0.3(8) ?
    N102 N101 C107 C106 . . . . 9.5(7) ?
    N102 N101 C107 C102 . . . . -170.5(4) ?
    C105 C106 C107 N101 . . . . -177.5(5) ?
    C105 C106 C107 C102 . . . . 2.5(7) ?
    C103 C102 C107 N101 . . . . 177.2(4) ?
    C101 C102 C107 N101 . . . . -2.9(7) ?
    C103 C102 C107 C106 . . . . -2.8(7) ?
    C101 C102 C107 C106 . . . . 177.2(4) ?
    N101 N102 C108 C109 . . . . -178.7(4) ?
    C116 N103 C109 C108 . . . . 179.7(4) ?
    C119 N103 C109 C108 . . . . -8.2(7) ?
    C116 N103 C109 C110 . . . . 0.4(5) ?
    C119 N103 C109 C110 . . . . 172.6(4) ?
    N102 C108 C109 N103 . . . . 177.8(4) ?
    N102 C108 C109 C110 . . . . -3.1(7) ?
    N103 C109 C110 C111 . . . . -0.2(5) ?
    C108 C109 C110 C111 . . . . -179.4(4) ?
    N103 C109 C110 C118 . . . . -117.7(4) ?
    C108 C109 C110 C118 . . . . 63.1(6) ?
    N103 C109 C110 C117 . . . . 118.8(4) ?
    C108 C109 C110 C117 . . . . -60.4(6) ?
    C109 C110 C111 C112 . . . . -177.8(5) ?
    C118 C110 C111 C112 . . . . -60.7(7) ?
    C117 C110 C111 C112 . . . . 63.6(6) ?
    C109 C110 C111 C116 . . . . 0.0(5) ?
    C118 C110 C111 C116 . . . . 117.1(4) ?
    C117 C110 C111 C116 . . . . -118.6(4) ?
    C116 C111 C112 C113 . . . . 1.5(7) ?
    C110 C111 C112 C113 . . . . 179.1(5) ?
    C111 C112 C113 C114 . . . . -0.8(8) ?
    C112 C113 C114 C115 . . . . 0.0(8) ?
    C113 C114 C115 C116 . . . . 0.1(7) ?
    C112 C111 C116 C115 . . . . -1.5(7) ?
    C110 C111 C116 C115 . . . . -179.6(4) ?
    C112 C111 C116 N103 . . . . 178.4(4) ?
    C110 C111 C116 N103 . . . . 0.3(5) ?
    C114 C115 C116 C111 . . . . 0.7(7) ?
    C114 C115 C116 N103 . . . . -179.1(4) ?
    C109 N103 C116 C111 . . . . -0.4(5) ?
    C119 N103 C116 C111 . . . . -172.9(4) ?
    C109 N103 C116 C115 . . . . 179.4(5) ?
    C119 N103 C116 C115 . . . . 7.0(7) ?
    C109 N103 C119 C12A . . . . -88.8(12) ?
    C116 N103 C119 C12A . . . . 82.4(12) ?
    C109 N103 C119 C12B . . . . -82.7(11) ?
    C116 N103 C119 C12B . . . . 88.5(11) ?
    C207 N201 N202 C208 . . . . -178.7(4) ?
    O201 C201 C202 C203 . . . . 173.4(5) ?
    O202 C201 C202 C203 . . . . -8.3(6) ?
    O201 C201 C202 C207 . . . . -7.0(7) ?
    O202 C201 C202 C207 . . . . 171.2(4) ?
    C207 C202 C203 C204 . . . . -0.7(7) ?
    C201 C202 C203 C204 . . . . 178.9(5) ?
    C202 C203 C204 C205 . . . . -0.6(8) ?
    C203 C204 C205 C206 . . . . 1.4(8) ?
    C204 C205 C206 C207 . . . . -0.8(8) ?
    N202 N201 C207 C206 . . . . -6.1(7) ?
    N202 N201 C207 C202 . . . . 170.8(4) ?
    C205 C206 C207 N201 . . . . 176.4(5) ?
    C205 C206 C207 C202 . . . . -0.6(8) ?
    C203 C202 C207 N201 . . . . -175.7(4) ?
    C201 C202 C207 N201 . . . . 4.7(7) ?
    C203 C202 C207 C206 . . . . 1.3(7) ?
    C201 C202 C207 C206 . . . . -178.3(4) ?
    N201 N202 C208 C209 . . . . 176.8(4) ?
    C216 N203 C209 C208 . . . . 176.3(4) ?
    C219 N203 C209 C208 . . . . 5.3(7) ?
    C216 N203 C209 C210 . . . . -2.8(5) ?
    C219 N203 C209 C210 . . . . -173.8(4) ?
    N202 C208 C209 N203 . . . . -173.6(4) ?
    N202 C208 C209 C210 . . . . 5.4(7) ?
    N203 C209 C210 C217 . . . . -117.6(4) ?
    C208 C209 C210 C217 . . . . 63.3(6) ?
    N203 C209 C210 C211 . . . . 0.7(5) ?
    C208 C209 C210 C211 . . . . -178.4(4) ?
    N203 C209 C210 C218 . . . . 115.5(4) ?
    C208 C209 C210 C218 . . . . -63.6(6) ?
    C209 C210 C211 C212 . . . . 176.3(5) ?
    C217 C210 C211 C212 . . . . -64.2(7) ?
    C218 C210 C211 C212 . . . . 59.5(7) ?
    C209 C210 C211 C216 . . . . 1.7(5) ?
    C217 C210 C211 C216 . . . . 121.2(4) ?
    C218 C210 C211 C216 . . . . -115.2(5) ?
    C216 C211 C212 C213 . . . . -1.5(8) ?
    C210 C211 C212 C213 . . . . -175.6(5) ?
    C211 C212 C213 C214 . . . . 1.4(8) ?
    C212 C213 C214 C215 . . . . -1.4(8) ?
    C213 C214 C215 C216 . . . . 1.4(8) ?
    C212 C211 C216 C215 . . . . 1.7(7) ?
    C210 C211 C216 C215 . . . . 176.9(4) ?
    C212 C211 C216 N203 . . . . -178.7(4) ?
    C210 C211 C216 N203 . . . . -3.4(5) ?
    C214 C215 C216 C211 . . . . -1.6(7) ?
    C214 C215 C216 N203 . . . . 178.8(4) ?
    C209 N203 C216 C211 . . . . 4.0(5) ?
    C219 N203 C216 C211 . . . . 175.7(4) ?
    C209 N203 C216 C215 . . . . -176.4(5) ?
    C219 N203 C216 C215 . . . . -4.7(7) ?
    C209 N203 C219 C220 . . . . 90.9(6) ?
    C216 N203 C219 C220 . . . . -79.3(5) ?
    N203 C219 C220 O203 . . . . -64.6(6) ?
    C307 N301 N302 C308 . . . . 178.5(4) ?
    O301 C301 C302 C303 . . . . 179.3(5) ?
    O302 C301 C302 C303 . . . . 4.8(6) ?
    O301 C301 C302 C307 . . . . 0.4(7) ?
    O302 C301 C302 C307 . . . . -174.0(4) ?
    C307 C302 C303 C304 . . . . 3.4(7) ?
    C301 C302 C303 C304 . . . . -175.5(5) ?
    C302 C303 C304 C305 . . . . 1.3(8) ?
    C303 C304 C305 C306 . . . . -3.1(8) ?
    C304 C305 C306 C307 . . . . 0.2(8) ?
    C305 C306 C307 C302 . . . . 4.6(7) ?
    C305 C306 C307 N301 . . . . -176.7(5) ?
    C303 C302 C307 C306 . . . . -6.3(7) ?
    C301 C302 C307 C306 . . . . 172.6(4) ?
    C303 C302 C307 N301 . . . . 175.0(4) ?
    C301 C302 C307 N301 . . . . -6.1(7) ?
    N302 N301 C307 C306 . . . . 10.7(6) ?
    N302 N301 C307 C302 . . . . -170.6(4) ?
    N301 N302 C308 C309 . . . . -180.0(4) ?
    C316 N303 C309 C308 . . . . -178.1(4) ?
    C39 N303 C309 C308 . . . . -6.1(7) ?
    C316 N303 C309 C310 . . . . 2.0(5) ?
    C39 N303 C309 C310 . . . . 174.0(4) ?
    N302 C308 C309 N303 . . . . 176.3(4) ?
    N302 C308 C309 C310 . . . . -3.8(7) ?
    N303 C309 C310 C311 . . . . -1.4(5) ?
    C308 C309 C310 C311 . . . . 178.8(4) ?
    N303 C309 C310 C317 . . . . 118.1(4) ?
    C308 C309 C310 C317 . . . . -61.8(6) ?
    N303 C309 C310 C318 . . . . -118.4(4) ?
    C308 C309 C310 C318 . . . . 61.7(6) ?
    C317 C310 C311 C312 . . . . 62.6(7) ?
    C309 C310 C311 C312 . . . . -178.7(5) ?
    C318 C310 C311 C312 . . . . -61.9(6) ?
    C317 C310 C311 C316 . . . . -118.4(4) ?
    C309 C310 C311 C316 . . . . 0.3(5) ?
    C318 C310 C311 C316 . . . . 117.1(4) ?
    C316 C311 C312 C313 . . . . 0.0(8) ?
    C310 C311 C312 C313 . . . . 179.0(5) ?
    C311 C312 C313 C314 . . . . -0.3(8) ?
    C312 C313 C314 C315 . . . . -0.4(8) ?
    C313 C314 C315 C316 . . . . 1.3(8) ?
    C314 C315 C316 C311 . . . . -1.6(7) ?
    C314 C315 C316 N303 . . . . 179.6(5) ?
    C312 C311 C316 C315 . . . . 0.9(8) ?
    C310 C311 C316 C315 . . . . -178.2(4) ?
    C312 C311 C316 N303 . . . . 180.0(4) ?
    C310 C311 C316 N303 . . . . 0.8(5) ?
    C309 N303 C316 C315 . . . . 177.1(5) ?
    C39 N303 C316 C315 . . . . 4.5(7) ?
    C309 N303 C316 C311 . . . . -1.8(5) ?
    C39 N303 C316 C311 . . . . -174.4(4) ?
    N103 C119 C12A O13A . . . . -64.2(19) ?
    C12B C119 C12A O13A . . . . -122(18) ?
    C309 N303 C39 C32A . . . . -88.8(8) ?
    C316 N303 C39 C32A . . . . 82.6(7) ?
    N303 C39 C32A O32A . . . . 154.6(10) ?
    N103 C119 C12B O13B . . . . 61.0(18) ?
loop_
    _geom_hbond_atom_site_label_D
    _geom_hbond_atom_site_label_H
    _geom_hbond_atom_site_label_A
    _geom_hbond_site_symmetry_A
    _geom_hbond_distance_DH
    _geom_hbond_distance_HA
    _geom_hbond_distance_DA
    _geom_hbond_angle_DHA
    _geom_hbond_publ_flag
    O32A H3A0 O101 . 0.84 1.94 2.644(8) 140 y
    O2 H2O O14 . 0.84 1.66 2.457(5) 158 y
    N1 H1N O1 . 0.70(5) 2.08(5) 2.652(5) 139(6) y
    O3 H3O O13 1_565 0.84 1.97 2.792(5) 165 y
    N101 H11N O101 . 0.97(5) 1.90(5) 2.642(6) 132(4) y
    N201 H21N O201 . 0.90(5) 1.89(6) 2.626(6) 138(5) y
    O203 H23O O701 1_455 0.84 1.95 2.741(6) 157 y
    N301 H31N O301 . 0.96(5) 1.95(5) 2.654(5) 129(4) y
    O102 H102 O21 2_666 0.84 1.68 2.509(5) 169 y
    O202 H202 O13 2_555 0.84 1.81 2.565(5) 149 y
    O302 H302 O22 2_656 0.84 1.77 2.562(6) 157 y
    C8 H8 O11 2_565 0.95 2.55 3.402(6) 150 y
    C12B H12C O301 . 0.99 2.41 3.37(2) 164 y
    C15 H15 O12 1_565 0.95 2.29 3.143(6) 149 y
    C19 H19B O11 2_565 0.99 2.39 3.357(7) 166 y
    C20 H20B O201 2_565 0.99 2.41 3.343(6) 157 y
    C218 H21E O13B . 0.98 2.44 3.193(8) 133 n
    C219 H21H O1 . 0.99 2.41 3.072(6) 124 n
    C220 H22B O1 2_565 0.99 2.48 3.456(6) 168 y
    C39 H39A O101 2_666 0.99 2.55 3.248(6) 128 n
    C39 H39B O23 . 0.99 2.53 3.514(7) 175 y
    C108 H108 O24 . 0.95 2.26 3.073(6) 143 y
    C114 H114 O102 1_545 0.95 2.54 3.323(7) 139 y
    C115 H115 O23 2_656 0.95 2.39 3.202(7) 143 y
    C205 H205 O21 2_656 0.95 2.57 3.359(7) 141 y
    C208 H208 O12 . 0.95 2.26 3.119(5) 150 y
    C212 H212 O80A . 0.95 2.60 3.486(10) 156 y
    C215 H215 O11 2_565 0.95 2.27 3.137(7) 152 y
    C306 H306 O203 1_655 0.95 2.36 3.154(7) 140 y
    C308 H308 O23 . 0.95 2.39 3.278(6) 155 y
    C315 H315 O24 2_666 0.95 2.26 3.150(6) 156 y
