# Supplementary material for: Bis(2-carb­oxy-N-{[1-(2-hy­droxy­eth­yl)-3,3-dimethyl­indolin-2-yl­idene]methyl­imino}­anilinium) sulfate monohydrate
Source: Acta Crystallogr Sect E Struct Rep Online. 2013 Feb 6;69(Pt 3):o343–4. doi: 10.1107/S1600536813003188 (PMC3588437; doi:10.1107/S1600536813003188)
Supplement: Supplementary file 2 [file e-69-0o343-Isup2.hkl]

#
# h,k,l, Fc-squared, Fo-squared, sigma(Fo-squared), status flag
#
data_I
_shelx_title ' APYC  P-1  SO4 anion 16Feb Twin -1 0 0 0 -1 0 0 -1 1'
_shelx_refln_list_code          4
_shelx_F_calc_maximum      308.76
_exptl_crystal_F_000      1728.00
_reflns_d_resolution_high  0.9000

loop_
 _space_group_symop_operation_xyz
 'x, y, z'
 '-x, -y, -z'

_cell_length_a    12.2530
_cell_length_b    14.6114
_cell_length_c    23.2442
_cell_angle_alpha  71.681
_cell_angle_beta   87.688
_cell_angle_gamma  82.627

_shelx_F_squared_multiplier     1.000

loop_
 _refln_index_h
 _refln_index_k
 _refln_index_l
 _refln_F_squared_calc
 _refln_F_squared_meas
 _refln_F_squared_sigma
 _refln_observed_status
   2   0   0      10373.82       8934.97       265.46 o
   3   0   0       1918.58       1650.95        42.56 o
   4   0   0         62.65        152.10        17.12 o
   5   0   0          6.27         12.30         4.27 o
   6   0   0       1463.06       1702.95        43.40 o
   7   0   0         70.37         66.67         5.10 o
   8   0   0       2584.60       2912.74       139.52 o
   9   0   0        185.64        246.43        26.92 o
  10   0   0       1966.63       2220.46       119.58 o
  11   0   0        127.13        150.39        25.46 o
  12   0   0         36.69         38.43        14.14 o
  13   0   0        131.65        137.97        23.22 o
 -13   1   0          3.96          3.67        24.41 o
 -12   1   0        101.44        114.08        19.70 o
 -11   1   0         84.09        102.45        32.34 o
 -10   1   0        709.59        739.40        51.75 o
  -9   1   0        306.79        343.45        38.98 o
  -8   1   0          7.57         12.04        11.45 o
  -7   1   0       2746.07       2748.67        90.18 o
  -6   1   0        240.31        225.84        27.05 o
  -5   1   0        511.64        473.69        14.77 o
  -4   1   0       9827.90       9026.35       214.52 o
  -3   1   0       7763.13       6316.00       162.68 o
  -2   1   0      18701.82      15853.64       390.14 o
   2   1   0       8837.90       6993.80       166.22 o
   3   1   0        295.91        233.70        48.95 o
   4   1   0        675.98        687.03        23.59 o
   5   1   0       3779.48       3379.87        80.70 o
   6   1   0       4102.45       4398.72       111.12 o
   7   1   0        910.13        806.64        25.41 o
   8   1   0        148.47        160.33        12.38 o
   9   1   0        622.33        635.69        45.22 o
  10   1   0        158.72        159.35        31.99 o
  11   1   0        232.93        182.02        31.95 o
  12   1   0         80.10         92.24        21.76 o
  13   1   0          0.05          0.05        11.71 o
 -13   2   0          5.42          2.08        14.87 o
 -12   2   0        172.27        184.57        22.81 o
 -11   2   0         39.57         44.83        16.07 o
 -10   2   0          2.96          3.65        37.87 o
  -9   2   0        420.76        421.94        46.14 o
  -8   2   0        334.60        325.67        47.20 o
  -7   2   0        294.21        318.91        17.49 o
  -6   2   0        638.49        681.65        72.09 o
  -5   2   0       4414.79       4493.97       101.78 o
  -4   2   0       5641.52       5744.20       145.07 o
  -3   2   0       7572.00       7586.27       220.43 o
  -2   2   0       4704.93       4516.44        95.86 o
  -1   2   0       4994.40       4684.07       177.62 o
   1   2   0       3189.67       2999.91        81.25 o
   2   2   0       3410.13       3857.31        88.32 o
   3   2   0         33.19         33.41         8.92 o
   4   2   0       8202.01       8600.83       243.63 o
   5   2   0        144.14        147.94         9.95 o
   6   2   0       1015.17       1221.67        34.73 o
   7   2   0        211.55        205.94        12.93 o
   8   2   0       2675.08       2605.46        73.74 o
   9   2   0        219.16        208.98        21.60 o
  10   2   0        539.29        539.63        41.85 o
  11   2   0          1.87          1.53         9.08 o
  12   2   0        130.31        147.81        20.96 o
  13   2   0         61.10         65.48        25.76 o
 -12   3   0        118.82        102.81        28.92 o
 -11   3   0        956.09        950.40        66.98 o
 -10   3   0         46.99         45.82        15.28 o
  -9   3   0          3.79          3.49        41.09 o
  -8   3   0        201.51        213.16        29.18 o
  -7   3   0        319.32        352.80        31.39 o
  -6   3   0        134.33        139.56       179.87 o
  -5   3   0         12.64         14.53        28.75 o
  -4   3   0         10.63         10.57        40.82 o
  -3   3   0        583.10        549.25        15.90 o
  -2   3   0       2432.55       2182.19        45.06 o
  -1   3   0       5693.60       5665.62       119.07 o
   0   3   0        476.20        408.53        36.99 o
   1   3   0          8.25          7.44        14.28 o
   2   3   0       2799.21       2695.56        58.30 o
   3   3   0        171.67        149.00        13.16 o
   4   3   0       2168.08       2460.14        74.46 o
   5   3   0        139.07        137.06        25.56 o
   6   3   0       6776.41       7064.51       200.95 o
   7   3   0        213.06        205.65        30.48 o
   8   3   0         89.25         94.89        11.35 o
   9   3   0        466.32        441.17        37.80 o
  10   3   0        444.44        418.16        52.71 o
  11   3   0          7.69         12.24        20.30 o
  12   3   0       1135.97       1130.07        90.25 o
  13   3   0         20.12         22.80        25.87 o
 -12   4   0          5.49          4.92        17.31 o
 -11   4   0        773.08        766.95        80.62 o
 -10   4   0       1060.21        978.44        70.51 o
  -9   4   0       3078.34       3172.69       160.80 o
  -8   4   0        168.31        168.24        26.46 o
  -7   4   0          2.89          3.19        10.64 o
  -6   4   0       3072.15       3457.13       113.83 o
  -5   4   0       1013.38        978.11        33.72 o
  -4   4   0       1130.08       1001.58        29.33 o
  -3   4   0       1223.95       1204.33        26.78 o
  -2   4   0        193.96        180.98        54.28 o
  -1   4   0       3417.77       3454.11        82.47 o
   0   4   0      11448.32      11329.74       273.46 o
   1   4   0       6048.72       5826.05       143.58 o
   2   4   0        391.88        349.00        12.43 o
   3   4   0        602.89        609.85        34.52 o
   4   4   0        156.10        169.08        10.00 o
   5   4   0        144.66        148.18        11.36 o
   6   4   0          0.21          0.22         8.09 o
   7   4   0        606.15        609.78        21.40 o
   8   4   0        125.91        123.36        17.07 o
   9   4   0        488.29        541.39        37.82 o
  10   4   0       2002.93       2013.85       174.89 o
  11   4   0        352.71        371.51        45.69 o
  12   4   0        278.23        284.30        29.98 o
  13   4   0         27.75         24.68        15.52 o
 -12   5   0        200.27        169.01        34.00 o
 -11   5   0         31.70         42.07        15.96 o
 -10   5   0         87.29         83.23        22.79 o
  -9   5   0        207.72        189.39        33.81 o
  -8   5   0        671.03        669.40        53.54 o
  -7   5   0        863.12        842.88        45.00 o
  -6   5   0        945.04       1007.43        52.47 o
  -5   5   0       2353.42       2666.87        93.79 o
  -4   5   0       1943.82       1860.69        56.53 o
  -3   5   0         66.93         65.63       151.69 o
  -2   5   0         72.69         56.75         5.88 o
  -1   5   0       5315.64       5356.63       117.45 o
   0   5   0       1094.77       1171.74        59.29 o
   1   5   0       2237.78       2322.30        60.38 o
   2   5   0        410.52        417.87        30.84 o
   3   5   0        248.20        250.48        12.96 o
   4   5   0       1487.06       1467.54        74.48 o
   5   5   0       1963.57       2102.24        62.04 o
   6   5   0       1113.58       1045.58        33.44 o
   7   5   0        347.52        343.00        20.85 o
   8   5   0          0.83          2.66         5.68 o
   9   5   0       2035.96       1969.95        96.81 o
  10   5   0         24.34         23.63        25.11 o
  11   5   0         20.97         23.62        14.14 o
  12   5   0        515.37        457.40        47.92 o
  13   5   0        174.06        163.54        42.34 o
 -11   6   0         68.08         97.47        33.31 o
 -10   6   0        815.63        849.47        88.94 o
  -9   6   0          0.04          0.05        35.75 o
  -8   6   0       1637.22       1622.02       176.89 o
  -7   6   0         12.46         13.06       101.70 o
  -6   6   0       1015.01       1160.28        54.90 o
  -5   6   0         61.98         58.45        29.22 o
  -4   6   0        452.33        495.86        22.21 o
  -3   6   0         61.97         68.92        47.90 o
  -2   6   0        884.11        970.55        31.10 o
  -1   6   0       2475.74       2534.70        70.03 o
   0   6   0       4441.34       4963.04       115.37 o
   1   6   0       2426.94       2454.34        67.68 o
   2   6   0      10439.15      11405.48       338.63 o
   3   6   0        131.24        106.71         9.09 o
   4   6   0        978.37       1265.18        35.62 o
   5   6   0       2832.98       3193.25        94.81 o
   6   6   0       1741.33       1874.42        59.65 o
   7   6   0        765.84        827.12        38.89 o
   8   6   0       2164.63       2188.15        95.27 o
   9   6   0        201.83        205.23        36.14 o
  10   6   0          3.01          3.28        21.46 o
  11   6   0        420.12        362.68        31.93 o
  12   6   0       1497.53       1603.91        91.90 o
  13   6   0          4.41          3.82         8.30 o
 -11   7   0         22.13         30.18        47.09 o
 -10   7   0        464.52        455.98        71.30 o
  -9   7   0         20.44         24.24        36.62 o
  -8   7   0        333.45        385.46        58.21 o
  -7   7   0         89.04        114.31        45.72 o
  -6   7   0        264.20        304.16        73.37 o
  -5   7   0        533.08        532.35        54.27 o
  -4   7   0       1350.19       1327.53        84.67 o
  -3   7   0        569.67        581.96        35.29 o
  -2   7   0        462.89        403.80        20.93 o
  -1   7   0         32.38         35.50        21.52 o
   0   7   0       5395.64       5444.57       166.09 o
   1   7   0       3436.27       3362.64       138.81 o
   2   7   0       2159.99       1941.49       141.46 o
   3   7   0       1065.21       1072.63       112.42 o
   4   7   0       1195.29       1069.87        92.87 o
   5   7   0        247.34        196.90        14.86 o
   6   7   0       1110.77       1092.96       152.18 o
   7   7   0         18.27         18.42        17.50 o
   8   7   0          1.38          1.43        21.32 o
   9   7   0       1294.39       1142.51        62.62 o
  10   7   0         27.97         26.55        30.66 o
  11   7   0       1601.92       1463.10        71.24 o
  12   7   0          7.32          5.99         5.86 o
 -10   8   0         93.01         99.16        28.18 o
  -8   8   0        135.18        169.44        54.09 o
  -7   8   0         34.11         46.90        22.67 o
  -6   8   0       1973.72       2052.27       156.95 o
  -5   8   0       1029.95       1220.81       127.20 o
  -4   8   0          0.08          0.09        39.27 o
  -3   8   0         16.17         26.42        20.55 o
  -2   8   0         25.21         24.41        13.16 o
  -1   8   0        125.32        138.89         9.87 o
   0   8   0        194.69        201.90        16.59 o
   1   8   0        420.16        514.94        24.71 o
   2   8   0          5.31          5.15         5.41 o
   3   8   0          3.81          5.28         9.99 o
   4   8   0        745.15        894.39        43.48 o
   5   8   0         10.58         12.91        28.79 o
   6   8   0        335.21        410.99        42.29 o
   7   8   0        789.97        818.50        61.31 o
   8   8   0        592.52        598.53        52.19 o
   9   8   0        147.09        128.13        17.53 o
  10   8   0        292.95        317.20        45.13 o
  11   8   0         21.91         23.48        12.80 o
  12   8   0        110.43         78.27        23.01 o
  -9   9   0         34.14         41.05        21.46 o
  -8   9   0         21.41         29.92        68.91 o
  -7   9   0         17.36         17.64        54.07 o
  -6   9   0        828.97        850.90        94.65 o
  -5   9   0         39.46         42.26        35.76 o
  -4   9   0        583.62        583.54        60.03 o
  -3   9   0        750.32        843.03        72.89 o
  -2   9   0        164.99        152.57        30.24 o
  -1   9   0         20.96         15.74         7.35 o
   0   9   0          9.42          7.88        17.95 o
   1   9   0        739.80        921.17        66.55 o
   2   9   0          4.94          4.63        47.65 o
   3   9   0          3.34          2.91        18.31 o
   4   9   0        210.44        220.39        55.03 o
   5   9   0         52.07         57.47        38.39 o
   6   9   0        151.03        151.64        33.15 o
   7   9   0        160.73         91.40        94.32 o
   8   9   0       1221.77       1322.55        84.01 o
   9   9   0        994.03        834.92        63.56 o
  10   9   0        143.29        138.65        25.81 o
  11   9   0        558.66        606.98        50.55 o
  -9  10   0         19.36         31.77        32.25 o
  -8  10   0        197.84        240.95        48.84 o
  -7  10   0          5.48          7.16        14.82 o
  -6  10   0          5.29          4.86        33.14 o
  -5  10   0        168.99        206.39        47.11 o
  -4  10   0          4.02          5.54        27.02 o
  -3  10   0        206.47        241.58        33.12 o
  -2  10   0        196.17        261.24        43.01 o
  -1  10   0        121.76        120.42        30.53 o
   0  10   0        148.43        131.13        17.10 o
   1  10   0        161.67        154.56        26.16 o
   2  10   0         14.70         15.13        48.89 o
   3  10   0       1479.59       1697.68       175.44 o
   4  10   0         34.33         29.70        41.87 o
   5  10   0        438.27        524.32        55.00 o
   6  10   0         20.11         17.32        19.18 o
   7  10   0        100.26        156.90        23.88 o
   8  10   0        159.35        189.69        22.72 o
   9  10   0         32.37         15.26        13.23 o
  10  10   0        511.34        614.84        59.62 o
  11  10   0         79.29        104.27        21.09 o
  -8  11   0         26.62         66.86        29.31 o
  -7  11   0        100.73        117.99        27.90 o
  -6  11   0         39.76         97.09        25.50 o
  -5  11   0        246.98        252.78        78.28 o
  -4  11   0       3745.22       4101.80       290.97 o
  -3  11   0        524.81         11.25        43.38 o
  -2  11   0         46.14         36.77        35.77 o
  -1  11   0        120.00        103.37        44.51 o
   0  11   0       1484.69       1336.56       103.88 o
   1  11   0        241.82        270.84        61.07 o
   2  11   0       1340.56       1431.67       108.87 o
   3  11   0       2351.22       2087.04       143.63 o
   4  11   0        387.81        378.41       108.52 o
   5  11   0         41.11         42.76        33.40 o
   6  11   0         13.27         14.06        44.50 o
   7  11   0        131.28        125.46        33.51 o
   8  11   0        341.01        353.39        32.80 o
   9  11   0        281.13        317.97        47.51 o
  10  11   0          4.85          3.98        16.33 o
  -7  12   0        344.46        549.41        65.58 o
  -6  12   0       1133.59       1183.90       101.12 o
  -5  12   0        138.27        172.92        41.11 o
  -4  12   0         74.89         85.58        27.03 o
  -3  12   0        107.12        115.98        75.94 o
  -2  12   0        597.41        624.70        63.55 o
  -1  12   0         35.41         38.46        46.25 o
   0  12   0        573.93        591.36        57.00 o
   1  12   0        118.76        139.91        46.24 o
   2  12   0         32.40         33.41        61.07 o
   3  12   0        626.29        582.79        68.10 o
   4  12   0        952.37       1089.29        86.52 o
   5  12   0          5.86          5.89        14.82 o
   6  12   0        149.55        177.71        30.76 o
   7  12   0         36.34         59.97        16.74 o
   8  12   0        339.67        415.64        35.64 o
   9  12   0          5.65          7.02        14.34 o
  -5  13   0         11.09         15.30        26.16 o
  -4  13   0          1.02          1.03        20.05 o
  -3  13   0         60.01         68.28        47.12 o
  -1  13   0          9.33          7.81        43.63 o
   0  13   0        919.52        932.13        90.92 o
   1  13   0       1701.09       2210.36       156.09 o
   2  13   0        114.81        109.78        60.21 o
   3  13   0         31.22         25.71        44.48 o
   5  13   0         11.02         11.70        70.71 o
   6  13   0        222.36        212.09        38.39 o
   7  13   0        343.81        306.99        67.20 o
   8  13   0         88.45        120.45        24.96 o
  -4  14   0         27.81         13.98        16.13 o
  -3  14   0         28.44         44.09        26.16 o
   0  14   0        114.90        182.91        33.92 o
   1  14   0         19.61         24.49        15.69 o
   2  14   0        991.84       1329.52       107.96 o
   3  14   0        464.17        313.53        72.35 o
   4  14   0        272.45        517.58        43.78 o
   5  14   0         24.62         59.16        22.67 o
   6  14   0        811.20       1012.66        84.68 o
   7  14   0          1.88         14.27        13.07 o
  -1  15   0         65.26        133.93        31.68 o
   0  15   0         96.20        135.24        53.21 o
   1  15   0        153.87        128.74        57.77 o
   2  15   0        219.34        191.17        42.75 o
   3  15   0          5.83          4.91        27.83 o
   4  15   0         15.11         24.66        33.13 o
  -3 -15   1         11.86          7.06        12.20 o
  -2 -15   1        180.03        259.35        51.87 o
  -1 -15   1        151.88        106.09        31.49 o
   0 -15   1          2.34          5.23        16.56 o
  -6 -14   1        212.57        243.36        52.34 o
  -5 -14   1         71.72         31.48        21.90 o
  -4 -14   1          7.17         17.44        19.03 o
  -3 -14   1          8.06          9.38        33.15 o
  -2 -14   1          7.29         22.03        24.41 o
  -1 -14   1          9.34         10.59        45.35 o
   0 -14   1         54.91         26.35        39.53 o
   1 -14   1        339.94        445.57        57.20 o
   2 -14   1         91.31         89.49        34.80 o
   3 -14   1         32.96         68.86        24.10 o
  -8 -13   1         80.40         46.07        21.70 o
  -7 -13   1        257.92        271.39        67.85 o
  -6 -13   1         73.24         84.99        20.92 o
  -5 -13   1        305.97        323.52        58.01 o
  -4 -13   1       1095.93       1344.63        77.55 o
  -3 -13   1       1413.76       1855.34       140.56 o
  -2 -13   1        199.22        212.60        50.59 o
  -1 -13   1        286.37        328.02        56.71 o
   0 -13   1        673.04        764.67       153.13 o
   1 -13   1        322.42        249.82        63.72 o
   2 -13   1          0.54          0.64        32.27 o
   3 -13   1         84.37        126.37        36.10 o
   4 -13   1        268.57        372.20        46.24 o
   5 -13   1        298.75        332.93        51.82 o
  -9 -12   1         18.95          9.69        11.18 o
  -8 -12   1        131.92        160.50        45.94 o
  -7 -12   1        123.58        191.58        33.65 o
  -6 -12   1        753.34        987.09        63.79 o
  -5 -12   1        430.66        432.77        50.41 o
  -4 -12   1         76.84         78.90        42.73 o
  -3 -12   1        154.81        182.67        89.12 o
  -2 -12   1       2358.92       2635.70       211.53 o
  -1 -12   1        149.46        175.61        58.44 o
   0 -12   1         91.29        107.16       123.26 o
   1 -12   1        512.33        491.97        92.62 o
   2 -12   1          0.47          3.29        17.43 o
   3 -12   1        261.99        271.78        46.18 o
   4 -12   1        139.02         83.92        42.74 o
   5 -12   1         56.34         70.82        27.03 o
   6 -12   1          7.38          8.46        41.87 o
 -10 -11   1        145.10        244.46        50.59 o
  -9 -11   1          1.06          1.03        12.28 o
  -8 -11   1         94.31        101.75        54.98 o
  -7 -11   1        510.04        548.46        56.48 o
  -6 -11   1        576.03        531.25        63.81 o
  -5 -11   1       1694.30       1780.69       162.14 o
  -4 -11   1         68.96         54.52        29.74 o
  -3 -11   1       1395.80       1252.22       132.28 o
  -2 -11   1        159.69        188.23        40.13 o
  -1 -11   1        180.92        157.35        35.11 o
   0 -11   1         54.82         47.23        42.73 o
   1 -11   1        193.44        178.56        67.56 o
   2 -11   1        608.58        649.24        98.99 o
   3 -11   1        237.92        187.98        49.47 o
   4 -11   1        145.41        175.66        35.75 o
   5 -11   1          8.05          7.04        43.62 o
   6 -11   1         12.58         18.24        34.88 o
   7 -11   1        404.07        544.24        67.62 o
   8 -11   1         55.82         57.71        23.09 o
 -11 -10   1         25.42         25.56        13.72 o
 -10 -10   1        250.85        317.63        42.60 o
  -9 -10   1        489.79        591.71        41.48 o
  -8 -10   1       1029.17        987.77        66.21 o
  -7 -10   1        487.47        465.28        63.72 o
  -6 -10   1         12.63         25.31        17.21 o
  -5 -10   1          7.33          9.66        22.67 o
  -4 -10   1        114.93        129.49        35.75 o
  -3 -10   1         33.98         79.41        28.88 o
  -2 -10   1        122.21        128.91        36.62 o
  -1 -10   1       1612.82       1689.30       119.39 o
   0 -10   1         96.52        103.12        53.17 o
   1 -10   1         15.38         16.44        40.99 o
   2 -10   1        115.34          7.50        21.81 o
   3 -10   1        285.24        338.20        73.98 o
   4 -10   1        554.84        659.68        59.37 o
   5 -10   1        157.66        187.32        69.62 o
   6 -10   1        223.29        283.82        48.01 o
   7 -10   1        208.12        217.66        37.51 o
   8 -10   1         65.47         92.13        36.62 o
   9 -10   1        269.36        363.02        49.06 o
 -11  -9   1        489.02        562.51        58.79 o
 -10  -9   1        143.06        126.92        24.02 o
  -9  -9   1        339.18        327.70        36.65 o
  -8  -9   1        454.41        516.53        46.67 o
  -7  -9   1         74.89         54.90        30.52 o
  -6  -9   1         25.47         24.18        35.77 o
  -5  -9   1       1133.39       1226.18        90.12 o
  -4  -9   1        942.98        925.14        97.15 o
  -3  -9   1         24.50         49.18        26.15 o
  -2  -9   1        380.20        355.75        27.59 o
  -1  -9   1        202.91        188.19        36.12 o
   0  -9   1        317.55        336.20        25.60 o
   1  -9   1        710.25        612.58        34.57 o
   2  -9   1        148.16        147.47        29.22 o
   3  -9   1        477.65        578.33        84.67 o
   4  -9   1        169.35        242.60        43.09 o
   5  -9   1        315.14        379.78        56.39 o
   6  -9   1         98.21        106.00        47.12 o
   7  -9   1        148.35        239.34        48.42 o
   8  -9   1        191.48        214.69        41.95 o
   9  -9   1         28.65         39.86        33.13 o
 -12  -8   1          5.49          9.98        11.39 o
 -11  -8   1        339.88        391.74        43.13 o
 -10  -8   1        198.27        186.69        24.74 o
  -9  -8   1        281.12        290.99        37.89 o
  -8  -8   1       2227.37       2451.01       171.47 o
  -7  -8   1        322.32        343.83        39.98 o
  -6  -8   1       2960.63       3101.89       195.02 o
  -5  -8   1        206.55        215.95        25.29 o
  -4  -8   1          1.45          1.04         6.63 o
  -3  -8   1       2063.49       2668.30       180.82 o
  -2  -8   1        383.39        417.07        29.77 o
  -1  -8   1       2636.03       2733.74       157.55 o
   0  -8   1       1219.03       1315.13        42.27 o
   1  -8   1        499.92        658.87        31.61 o
   2  -8   1       2037.56       2359.35       152.43 o
   3  -8   1        269.12        312.83        34.02 o
   4  -8   1          3.20          3.38        61.10 o
   5  -8   1         31.00         44.44        23.39 o
   6  -8   1         68.47         65.56        54.08 o
   8  -8   1         64.49         48.92        41.85 o
   9  -8   1        482.02        479.88        69.01 o
  10  -8   1         70.49        109.96        53.20 o
 -12  -7   1          4.65          3.50        15.95 o
 -11  -7   1        572.65        513.55        36.61 o
 -10  -7   1        610.76        545.21        51.57 o
  -9  -7   1        822.95        755.47        65.05 o
  -8  -7   1       2967.07       2974.71       173.67 o
  -7  -7   1        397.22        342.52        41.46 o
  -6  -7   1       2458.33       2347.53        85.03 o
  -5  -7   1         91.74         58.72         9.63 o
  -4  -7   1        141.53        153.04        19.70 o
  -3  -7   1        432.18        433.23        25.69 o
  -2  -7   1       4166.02       5381.30       256.58 o
  -1  -7   1        182.32        195.37        18.83 o
   0  -7   1        168.88        176.26       287.87 o
   1  -7   1         20.32         20.21        26.90 o
   2  -7   1        195.91        194.24        12.53 o
   3  -7   1        708.82        677.02        42.21 o
   4  -7   1        161.54        200.73        26.26 o
   5  -7   1       3212.75       3509.79       262.43 o
   6  -7   1        697.74        727.52        72.20 o
   7  -7   1        212.48        245.61       138.28 o
   8  -7   1       1000.65       1086.03        93.59 o
   9  -7   1        603.79        644.86       121.02 o
  10  -7   1         21.78         17.49        17.43 o
  11  -7   1         77.56         95.96        29.53 o
 -12  -6   1         37.57         35.02        21.11 o
 -11  -6   1        709.52        693.37        34.69 o
 -10  -6   1        228.36        186.82        22.38 o
  -9  -6   1        983.43       1096.31        61.18 o
  -8  -6   1        584.66        610.58        30.63 o
  -7  -6   1        262.73        295.01        19.26 o
  -6  -6   1        831.19        788.87        29.22 o
  -5  -6   1        395.09        405.12        17.66 o
  -4  -6   1       1606.35       1994.16        77.28 o
  -3  -6   1        749.63        877.12        26.55 o
  -2  -6   1         26.48         21.04         6.41 o
  -1  -6   1       5303.51       5650.49       160.96 o
   0  -6   1        139.76        144.48        30.92 o
   1  -6   1       2234.67       2329.32       155.03 o
   2  -6   1       4982.94       4885.19       142.28 o
   3  -6   1         39.83         33.81         4.50 o
   4  -6   1         38.22         37.59        37.79 o
   5  -6   1       1464.70       1480.95       103.10 o
   6  -6   1       2918.33       3245.77       215.08 o
   7  -6   1       1768.77       1607.68       128.32 o
   8  -6   1        203.36        281.68        45.97 o
   9  -6   1        278.56        279.47        52.95 o
  10  -6   1        244.68        262.80        41.89 o
  11  -6   1          7.43          7.60        44.47 o
 -13  -5   1        131.83        127.40        20.32 o
 -12  -5   1         53.80         58.92        25.07 o
 -11  -5   1         78.63        102.95        27.21 o
 -10  -5   1       1358.75       1351.41        64.53 o
  -9  -5   1         45.27         42.24        41.60 o
  -8  -5   1        386.23        351.24        24.67 o
  -7  -5   1       1014.76        998.73        39.74 o
  -6  -5   1          6.96          7.58        15.47 o
  -5  -5   1       1322.26       1428.64        83.15 o
  -4  -5   1       3431.70       3234.73        86.68 o
  -3  -5   1        792.72        681.38        24.30 o
  -2  -5   1       2157.18       2158.51        76.78 o
  -1  -5   1          6.49          5.58        23.87 o
   0  -5   1         47.28         55.36         5.50 o
   1  -5   1       1178.36       1210.50        26.26 o
   2  -5   1          0.12          0.11        48.82 o
   3  -5   1       6097.30       5965.83       137.58 o
   4  -5   1       4903.24       4728.33       260.23 o
   5  -5   1         15.18         15.18        54.66 o
   6  -5   1        787.47        857.63        56.58 o
   7  -5   1        301.98        311.19        27.00 o
   8  -5   1        371.85        348.74        27.90 o
   9  -5   1        331.16        313.69        33.42 o
  10  -5   1        106.53        114.97        30.08 o
  11  -5   1         63.51         79.05        35.66 o
  12  -5   1         12.77          8.30        17.78 o
 -13  -4   1        117.44        126.65        21.26 o
 -12  -4   1         31.62         28.03        17.30 o
 -11  -4   1         74.51         92.91        33.25 o
 -10  -4   1          2.29          2.77        18.84 o
  -9  -4   1        502.09        504.98        40.92 o
  -8  -4   1          0.53          1.67         6.29 o
  -7  -4   1         15.01         11.52         6.20 o
  -6  -4   1        488.66        549.56        57.32 o
  -5  -4   1         19.06         21.71        16.43 o
  -4  -4   1       3424.24       3553.01        91.23 o
  -3  -4   1       6998.79       7813.34       205.38 o
  -2  -4   1       3337.39       2924.25        63.30 o
  -1  -4   1       6023.05       5998.25       136.29 o
   0  -4   1         29.60         27.40         7.46 o
   1  -4   1        182.43        179.91         5.28 o
   2  -4   1        940.32        793.91        17.88 o
   3  -4   1          1.44          2.81         2.98 o
   4  -4   1        824.70        872.76        71.15 o
   5  -4   1        533.19        491.13        19.28 o
   6  -4   1         97.46        102.35        31.08 o
   7  -4   1        756.53        712.87        38.30 o
   8  -4   1        117.71        133.92        33.30 o
   9  -4   1         23.30         26.50        23.55 o
  10  -4   1        783.48        841.49        59.02 o
  11  -4   1         44.26         43.02        20.48 o
  12  -4   1        152.97        131.08        19.73 o
 -13  -3   1        283.54        229.25        36.64 o
 -12  -3   1       1059.01       1210.03        88.04 o
 -11  -3   1        202.67        181.96        24.31 o
 -10  -3   1        210.60        219.55        36.62 o
  -9  -3   1        134.08        155.88        20.11 o
  -8  -3   1       1223.34       1296.22        49.35 o
  -7  -3   1        642.42        633.86        23.99 o
  -6  -3   1        324.32        342.22        87.43 o
  -5  -3   1         71.63         71.89        11.68 o
  -4  -3   1        463.94        536.75        18.23 o
  -3  -3   1        121.96        130.63       100.08 o
  -2  -3   1        505.81        450.89        43.78 o
  -1  -3   1         24.76         27.66         8.73 o
   0  -3   1       6620.95       5973.63       124.36 o
   1  -3   1          3.09          2.60       195.88 o
   2  -3   1         20.15         15.22        50.03 o
   3  -3   1        395.83        332.80        12.31 o
   4  -3   1         19.16         17.30        10.72 o
   5  -3   1       2875.70       2671.10        69.94 o
   6  -3   1        298.78        289.59        18.74 o
   7  -3   1        639.85        645.17        35.05 o
   8  -3   1         89.91        101.07        23.71 o
   9  -3   1         77.65         85.80        29.53 o
  10  -3   1        527.01        494.65        45.76 o
  11  -3   1        198.53        217.81        35.79 o
  12  -3   1         38.56         44.85        19.47 o
 -13  -2   1         12.27         12.49        16.65 o
 -12  -2   1        170.87        496.42       233.01 o
 -11  -2   1        150.95        172.58        58.64 o
 -10  -2   1        166.85        192.20        49.01 o
  -9  -2   1          1.08          1.03        30.15 o
  -8  -2   1       1443.04       1415.89        96.30 o
  -7  -2   1       2693.69       3016.81        77.35 o
  -6  -2   1       1594.20       1739.95        47.72 o
  -5  -2   1       5397.56       5887.47       167.27 o
  -4  -2   1       1481.99       1439.88        41.57 o
  -3  -2   1      22011.26      22399.80       652.89 o
  -2  -2   1       4935.69       4906.18       116.71 o
  -1  -2   1      13763.19      13866.44       345.67 o
   0  -2   1       3036.32       2769.77        53.96 o
   1  -2   1      26367.11      27159.00       844.92 o
   2  -2   1      20142.45      20073.73       619.59 o
   3  -2   1       2934.64       3019.21        78.62 o
   4  -2   1        488.40        504.97        17.19 o
   5  -2   1       9230.50      10119.04       290.29 o
   6  -2   1       2320.29       2521.39        96.15 o
   7  -2   1          8.21         12.57         9.62 o
   8  -2   1         64.93         88.98        18.08 o
   9  -2   1       2351.42       2219.32       109.07 o
  10  -2   1        133.46        118.25        33.24 o
  11  -2   1         50.86         45.36        29.91 o
  12  -2   1        528.80        496.25        64.51 o
  13  -2   1         97.31         99.46        15.64 o
 -13  -1   1          0.20         11.35        62.32 o
 -12  -1   1         63.23         76.27        20.86 o
 -11  -1   1        276.20        254.79        39.65 o
 -10  -1   1       1005.71       1058.20        70.38 o
  -9  -1   1        154.07        172.15        27.94 o
  -8  -1   1       1621.01       1554.02        90.68 o
  -7  -1   1        517.03        532.26        24.79 o
  -6  -1   1       2038.96       2042.56        61.08 o
  -5  -1   1       9054.37       8990.67       247.90 o
  -4  -1   1        229.45        191.79        47.79 o
  -3  -1   1        319.93        311.57        29.46 o
  -2  -1   1       3544.52       3019.61       116.89 o
   2  -1   1       3098.62       2598.47        53.64 o
   3  -1   1      10467.04      10108.83       739.48 o
   4  -1   1       5423.03       4950.80       292.35 o
   5  -1   1       4695.18       4466.85       124.09 o
   6  -1   1       1057.25       1120.13        48.89 o
   7  -1   1        261.52        226.69        15.90 o
   8  -1   1         10.41         12.78        50.50 o
   9  -1   1         90.79         86.87        18.37 o
  10  -1   1        178.59        198.82        27.56 o
  11  -1   1        129.10        121.32        36.00 o
  12  -1   1         27.97         25.23        28.01 o
  13  -1   1        194.37        203.84        33.85 o
 -13   0   1          9.17         27.58        15.26 o
 -12   0   1         65.32         49.95        35.52 o
 -11   0   1         76.91         74.17        27.21 o
 -10   0   1         30.15         27.14        23.20 o
  -9   0   1        157.72        182.04       106.17 o
  -8   0   1       2527.31       2577.96       122.22 o
  -7   0   1          1.16          1.30         3.12 o
  -6   0   1         28.99         24.28         4.35 o
  -5   0   1       4089.90       4502.42       104.15 o
  -4   0   1       9579.54      10342.95       251.05 o
  -3   0   1        240.75        234.54        12.93 o
  -2   0   1       2407.29       2018.17        47.00 o
   2   0   1       1173.59        964.74        29.88 o
   3   0   1          5.83          5.91         6.43 o
   4   0   1       1365.20       1522.70       154.76 o
   5   0   1       1453.89       1638.83        72.75 o
   6   0   1         39.62         39.93         6.24 o
   7   0   1         15.97         11.24         5.42 o
   8   0   1        670.93        750.03        67.37 o
   9   0   1       3799.01       3984.02       204.65 o
  10   0   1        222.79        188.77        36.38 o
  11   0   1        267.91        258.52        39.98 o
  12   0   1          0.29          0.32        13.24 o
  13   0   1          3.89         12.22        13.20 o
 -13   1   1        217.94        212.69        36.73 o
 -12   1   1        135.51        151.94        35.62 o
 -11   1   1        568.36        669.43        63.20 o
 -10   1   1        333.87        352.72        43.42 o
  -9   1   1        608.92        674.45        51.29 o
  -8   1   1         11.72         16.77        13.12 o
  -7   1   1        529.43        551.41        56.47 o
  -6   1   1       1340.64       1250.16        35.07 o
  -5   1   1        674.00        604.83        16.72 o
  -4   1   1       2643.60       2483.52       134.92 o
  -3   1   1       5131.10       4234.70       125.34 o
  -2   1   1       4785.29       4084.10       240.27 o
   2   1   1         79.03         67.96        96.96 o
   3   1   1       2791.68       2114.19        52.49 o
   4   1   1        224.84        233.34        13.10 o
   5   1   1       1524.18       1375.51        56.69 o
   6   1   1       1848.91       1996.61        78.49 o
   7   1   1        358.48        332.08        19.46 o
   8   1   1         10.40         10.95         6.71 o
   9   1   1        167.49        170.16        32.89 o
  10   1   1          0.67          0.73        16.94 o
  11   1   1        117.41         96.22        20.35 o
  12   1   1         90.80        102.21        18.94 o
  13   1   1         55.62         39.09        27.35 o
 -13   2   1          0.15          0.55         5.83 o
 -12   2   1        183.91        159.20        25.55 o
 -11   2   1        705.68        867.23        58.94 o
 -10   2   1        179.25        225.22        28.04 o
  -9   2   1          4.95         28.98        12.14 o
  -8   2   1        648.67        636.12        41.65 o
  -7   2   1        796.67        915.09        35.82 o
  -6   2   1         84.31         93.26         9.39 o
  -5   2   1          9.05          8.35         2.27 o
  -4   2   1       1285.90       1168.69        26.50 o
  -3   2   1       3258.01       3010.99        70.63 o
  -2   2   1        806.70        715.39        24.70 o
  -1   2   1       8275.69       8259.64       191.34 o
   2   2   1        363.61        290.74         9.31 o
   3   2   1       8898.38       8777.29       239.01 o
   4   2   1        295.80        301.05        11.50 o
   5   2   1       4312.47       4598.86       112.29 o
   6   2   1          0.92          9.63         4.83 o
   7   2   1       3109.39       3277.59        84.13 o
   8   2   1         55.90         65.74         7.02 o
   9   2   1        475.70        497.19        37.54 o
  10   2   1          3.39         32.57        29.20 o
  11   2   1        181.86        186.72        22.82 o
  12   2   1         80.96         86.25        17.56 o
  13   2   1        186.40        210.46        30.09 o
 -12   3   1        269.50        278.25        26.84 o
 -11   3   1        174.30        248.08        41.14 o
 -10   3   1        776.12        803.81        59.30 o
  -9   3   1         80.40         88.73        16.49 o
  -8   3   1        309.70        309.10        35.21 o
  -7   3   1         14.20         13.85        50.21 o
  -6   3   1         53.54         59.76         9.93 o
  -5   3   1          3.32          2.82        17.39 o
  -4   3   1          0.30          1.71         4.46 o
  -3   3   1       3614.08       3258.84       103.88 o
  -2   3   1       1769.53       1450.09       234.40 o
  -1   3   1        911.47        755.00        16.91 o
   0   3   1        615.57        487.83        12.40 o
   1   3   1       3381.05       3032.13        65.16 o
   2   3   1          4.85          4.09        12.46 o
   3   3   1       7783.39       6852.58       170.06 o
   4   3   1       2438.71       2130.02        53.77 o
   5   3   1          3.60          4.12         5.44 o
   6   3   1         87.98         92.73        85.73 o
   7   3   1        903.98        935.82        32.11 o
   8   3   1         99.93         94.44        35.26 o
   9   3   1       1259.62       1210.32        54.28 o
  10   3   1        845.44        870.37        75.46 o
  11   3   1        607.40        563.86        54.71 o
  12   3   1         70.50         84.98        25.24 o
  13   3   1        485.33        438.71        67.42 o
 -12   4   1         98.75        112.34        16.74 o
 -11   4   1        291.59        312.24        51.23 o
 -10   4   1        988.41        905.41        71.75 o
  -9   4   1         10.91          8.41        11.23 o
  -8   4   1        449.51        418.87        35.41 o
  -7   4   1       1507.77       1487.16        87.44 o
  -6   4   1        796.11        960.17        37.02 o
  -5   4   1        209.50        219.58        12.72 o
  -4   4   1        247.24        215.43        12.45 o
  -3   4   1        360.70        394.16        18.43 o
  -2   4   1        347.27        357.44        11.71 o
  -1   4   1       2190.01       2230.52        94.01 o
   0   4   1        724.14        771.22        18.42 o
   1   4   1      37275.49      39775.25      1265.45 o
   2   4   1       1431.40       1324.63        37.82 o
   3   4   1       5441.89       5730.16       144.11 o
   4   4   1       4806.13       5093.21       134.60 o
   5   4   1        679.55        706.56        31.92 o
   6   4   1          4.50          4.84        19.11 o
   7   4   1       1734.84       1882.85        62.92 o
   8   4   1          7.66          8.99        14.43 o
   9   4   1       2055.92       2073.22        81.84 o
  10   4   1         80.61         91.75        17.39 o
  11   4   1       3566.89       3882.78       212.23 o
  12   4   1        494.03        479.22        61.07 o
  13   4   1          0.34          0.33        12.31 o
 -12   5   1          8.81          7.85        13.09 o
 -11   5   1         20.64         10.18        19.18 o
 -10   5   1         47.22         57.29        21.64 o
  -9   5   1          0.07          0.06        23.12 o
  -8   5   1        489.80        441.16        42.19 o
  -7   5   1         56.18         52.77        13.86 o
  -6   5   1       1402.84       1383.57        81.20 o
  -5   5   1          7.21          7.11        35.06 o
  -4   5   1       2318.02       2425.44        89.89 o
  -3   5   1       6990.46       6126.56       175.05 o
  -2   5   1       1415.90       1352.22        29.42 o
  -1   5   1       1464.71       1529.24        37.86 o
   0   5   1       2706.60       2894.75        80.45 o
   1   5   1        617.05        527.40        15.38 o
   2   5   1        577.98        614.90        20.13 o
   3   5   1         80.80         74.54         8.72 o
   4   5   1        244.08        277.96        44.61 o
   5   5   1        189.45        212.18        51.35 o
   6   5   1          5.33          5.16        17.57 o
   7   5   1       1992.03       2004.88        55.40 o
   8   5   1        372.47        372.52        27.56 o
   9   5   1         30.32         36.11        10.80 o
  10   5   1        262.31        242.30        23.85 o
  11   5   1          0.25          0.30         6.61 o
  12   5   1        172.45        151.58        37.08 o
  13   5   1         66.18         60.29        21.36 o
 -11   6   1          4.87          0.00         5.37 o
 -10   6   1          3.82          4.22        22.97 o
  -9   6   1        659.98        650.86        99.58 o
  -8   6   1        159.24        174.42        23.68 o
  -7   6   1       1326.81       1300.12        81.18 o
  -6   6   1        242.98        270.32        18.19 o
  -5   6   1        198.94        215.73        15.13 o
  -4   6   1       7042.71       8173.71       257.68 o
  -3   6   1        167.28        130.12         9.45 o
  -2   6   1       4972.03       5414.37       127.95 o
  -1   6   1       2434.44       2700.82       150.89 o
   0   6   1        552.48        492.25        13.02 o
   1   6   1       1614.98       2021.44        69.02 o
   2   6   1        207.22        195.71        19.48 o
   3   6   1      11656.41      12917.73       404.13 o
   4   6   1       2584.08       2523.40        74.09 o
   5   6   1         60.84         61.56        10.84 o
   6   6   1       2412.05       2525.93       147.88 o
   7   6   1        877.54        966.69        34.00 o
   8   6   1         78.89         81.43        29.94 o
   9   6   1        380.48        371.68        27.94 o
  10   6   1        918.39       1019.64        70.19 o
  11   6   1        341.79        350.73        25.88 o
  12   6   1          0.29          0.30        15.03 o
  13   6   1        431.09        400.80        48.87 o
 -11   7   1        183.43        231.66        49.87 o
 -10   7   1       1133.49       1290.91       128.11 o
  -9   7   1       1216.98       1286.63       119.77 o
  -8   7   1        449.19        535.83       105.68 o
  -7   7   1       1100.14       1252.16       143.58 o
  -6   7   1        665.75        735.13        77.47 o
  -5   7   1         82.75         98.66        64.59 o
  -4   7   1        777.04        836.82        67.80 o
  -3   7   1        388.38        424.87        48.45 o
  -2   7   1        136.47        129.56        15.53 o
  -1   7   1       2426.73       2449.70       118.81 o
   0   7   1          3.02          2.87        17.35 o
   1   7   1       2882.51       3041.99       167.15 o
   2   7   1       1068.17       1008.53        51.10 o
   3   7   1       1302.89       1405.07       151.75 o
   4   7   1          7.68         10.89         5.53 o
   5   7   1        528.03        610.44        37.25 o
   6   7   1       5566.31       5125.33       187.88 o
   7   7   1         34.38         39.60        14.32 o
   8   7   1         31.03         39.16        10.63 o
   9   7   1         13.36         29.29        13.66 o
  10   7   1          2.45          4.77        13.12 o
  11   7   1        107.17         93.33        26.77 o
  12   7   1         33.88         30.69        14.46 o
 -10   8   1         36.54         39.38        38.37 o
  -9   8   1        546.98        627.52        70.76 o
  -8   8   1        407.54        453.72        64.59 o
  -7   8   1       1119.80       1245.48       153.34 o
  -6   8   1         71.06         78.22        72.49 o
  -5   8   1         65.88         84.00        37.51 o
  -3   8   1       1638.11       1933.83        91.79 o
  -2   8   1          9.25         10.65        42.77 o
  -1   8   1          1.84          1.97         6.40 o
   0   8   1       1903.78       2168.45       110.94 o
   1   8   1        761.14        902.54        65.64 o
   2   8   1        119.67        108.69        17.40 o
   3   8   1        475.32        497.88        32.78 o
   4   8   1         30.81         36.82        10.55 o
   5   8   1          0.61          0.75         9.15 o
   6   8   1          6.21          6.82         5.98 o
   7   8   1       1608.12       1542.52       120.25 o
   8   8   1         75.74         89.10        15.51 o
   9   8   1        109.00         71.69        19.40 o
  10   8   1        921.78        887.99        56.83 o
  11   8   1        193.16        210.57        19.95 o
  12   8   1         35.11         30.36         7.69 o
 -10   9   1         78.56        107.96        25.75 o
  -9   9   1        631.16        661.38        96.85 o
  -8   9   1         45.49         50.22        38.37 o
  -7   9   1        815.48        936.68        98.08 o
  -6   9   1          7.71          8.77        31.39 o
  -5   9   1        231.73        290.66        74.96 o
  -4   9   1         10.64         11.88        50.63 o
  -3   9   1        269.67        240.86        54.93 o
  -2   9   1          0.00          0.00        31.39 o
  -1   9   1        250.95        273.75        38.88 o
   0   9   1        227.20        273.27        16.09 o
   1   9   1       2375.21       2687.81       165.51 o
   2   9   1        221.58        256.32        24.45 o
   3   9   1          4.02          4.27        29.29 o
   4   9   1          1.53          1.83        20.93 o
   5   9   1       4437.69       4318.30       272.17 o
   6   9   1        195.00        153.60        24.30 o
   7   9   1          3.08          1.93        12.36 o
   8   9   1        781.29        742.51        55.26 o
   9   9   1         30.88         48.59        15.71 o
  10   9   1         42.14         18.18        25.02 o
  11   9   1         93.74        122.31        23.03 o
  12   9   1         82.14         65.61        24.93 o
  -9  10   1        376.82        400.28        44.59 o
  -8  10   1          1.16          2.59        34.00 o
  -7  10   1        392.47        408.59        73.04 o
  -6  10   1         11.18         10.99        28.77 o
  -5  10   1       1222.62       1153.25       105.57 o
  -4  10   1         10.79         11.32        15.69 o
  -3  10   1        210.10        294.78        47.76 o
  -2  10   1         14.30         11.03        13.08 o
  -1  10   1         78.90        104.69        25.88 o
   0  10   1         39.36         46.81         9.08 o
   1  10   1       1328.05       1656.89       266.25 o
   2  10   1         45.21         54.04        38.39 o
   3  10   1       5604.44       5977.48       379.52 o
   4  10   1        611.00        603.47        85.65 o
   5  10   1         62.76         72.85        20.05 o
   6  10   1          0.51          1.05        10.46 o
   7  10   1          7.57          7.61        20.09 o
   8  10   1         21.13         21.80        14.02 o
   9  10   1       1284.33       1541.52        99.65 o
  10  10   1        110.58        113.86        19.41 o
  11  10   1         45.50         24.77        20.68 o
  -8  11   1         10.74          6.61        13.22 o
  -7  11   1        353.29        410.63        55.56 o
  -6  11   1        119.32        141.78        34.88 o
  -5  11   1         31.86         42.36        52.35 o
  -4  11   1          3.14          1.25        21.79 o
  -3  11   1         43.79         49.15        39.25 o
  -2  11   1          7.87          8.58        69.87 o
  -1  11   1        199.80        229.31        66.37 o
   0  11   1        490.04        549.31        55.00 o
   1  11   1        189.44        200.35       106.74 o
   2  11   1        550.04        496.79        61.98 o
   3  11   1       1023.10       1152.16        82.36 o
   4  11   1         60.10         60.74        18.31 o
   5  11   1          4.13          5.12        26.15 o
   6  11   1         13.65         14.86        22.45 o
   7  11   1        539.21        515.60        63.83 o
   8  11   1        162.49        126.62        30.89 o
   9  11   1         92.62         98.57        18.18 o
  10  11   1          1.49          2.14        13.24 o
  -7  12   1         50.75          1.95        17.44 o
  -6  12   1         97.26         66.11        71.93 o
  -5  12   1         21.16          1.45        13.08 o
  -4  12   1         75.57         70.32        34.89 o
  -3  12   1        774.31        640.55        71.97 o
  -2  12   1         65.96         76.04        73.36 o
  -1  12   1         86.74         47.78        31.30 o
   0  12   1        125.39        136.21        34.01 o
   1  12   1        664.01        829.83       178.76 o
   2  12   1        515.39        499.24        76.11 o
   3  12   1        583.07        710.17        70.52 o
   4  12   1        645.45        439.61        55.95 o
   5  12   1        107.93        190.34        30.39 o
   6  12   1        233.29        276.68        35.19 o
   7  12   1          9.12         13.01        11.89 o
   8  12   1        218.86        239.75        34.35 o
   9  12   1        116.08        105.34        23.41 o
  -6  13   1          1.33          0.44        11.33 o
  -5  13   1       1126.87       1150.76       106.08 o
  -2  13   1          0.34          0.81        18.31 o
  -1  13   1        625.75        518.87        61.34 o
   0  13   1         61.79         53.70        37.51 o
   1  13   1        185.66        150.79        39.83 o
   2  13   1        768.18        793.16        75.48 o
   3  13   1       1653.84       2143.11       195.42 o
   4  13   1         44.01          5.93        10.02 o
   5  13   1          2.70          0.00         7.85 o
   6  13   1         11.73         13.40        17.43 o
   7  13   1        436.01        508.78        62.41 o
   8  13   1         23.24         20.24        16.56 o
   0  14   1        699.93        616.94        68.37 o
   1  14   1         26.31         14.71        18.72 o
   2  14   1         18.63         20.87        21.80 o
   3  14   1          2.58          2.39        24.42 o
   4  14   1        230.20        309.42        47.20 o
   5  14   1         47.39         30.13        14.82 o
   6  14   1         51.89         11.44        29.42 o
   7  14   1          0.13          0.71         8.72 o
  -2  15   1        229.88        266.23        33.44 o
  -1  15   1          1.21          4.08        17.43 o
   0  15   1         40.28         46.42        24.42 o
   1  15   1        198.54        299.75        33.90 o
   2  15   1        187.43        148.62        28.77 o
   3  15   1          9.19          4.72        12.20 o
   4  15   1        166.50        136.78        41.01 o
   5  15   1         44.38         61.44        19.61 o
  -6 -14   2          4.11          6.05        11.33 o
  -5 -14   2         88.75        120.73        36.62 o
  -4 -14   2        270.94        245.59        40.69 o
  -3 -14   2         44.82         56.45        25.81 o
  -2 -14   2         30.42         32.16        19.18 o
  -1 -14   2         22.88         19.58        16.56 o
   0 -14   2          7.90         12.62        34.01 o
   1 -14   2         42.77         37.19        18.31 o
   2 -14   2        293.99        360.09        69.38 o
   3 -14   2         82.71         89.68        27.36 o
  -7 -13   2         73.63        115.36        41.83 o
  -6 -13   2         22.16         26.21        33.14 o
  -5 -13   2         49.79         63.34        47.09 o
  -4 -13   2         12.64          7.14        12.20 o
  -3 -13   2        477.90        614.98        71.97 o
  -2 -13   2       1750.44       1720.85       138.18 o
  -1 -13   2       1386.30       1392.91       116.34 o
   0 -13   2       1968.15       2155.43       164.36 o
   1 -13   2         61.66         70.81        52.36 o
   2 -13   2        312.27        350.46        42.89 o
   3 -13   2        237.37        246.46        35.76 o
   4 -13   2        233.06        201.72        45.58 o
   5 -13   2        164.70        249.19        39.01 o
  -9 -12   2        542.70        725.82        49.51 o
  -8 -12   2          3.19          2.31        12.40 o
  -7 -12   2          5.81          5.00        11.52 o
  -6 -12   2        414.39        405.88        71.93 o
  -5 -12   2          6.18         14.89        16.56 o
  -4 -12   2         83.71        102.83        61.10 o
  -3 -12   2        553.23        559.42        58.49 o
  -2 -12   2       1770.75       1837.66       138.37 o
  -1 -12   2        407.15        377.58        57.52 o
   0 -12   2        618.55        736.46        64.33 o
   1 -12   2       2104.66       1985.30       156.17 o
   2 -12   2        483.45        658.79        77.41 o
   3 -12   2         69.41         25.91        48.58 o
   4 -12   2          8.34         10.13        30.52 o
   5 -12   2        322.88        336.27        55.50 o
   6 -12   2        123.98        230.51        40.76 o
 -10 -11   2          0.19          0.25        18.22 o
  -9 -11   2          2.85          2.75        10.67 o
  -8 -11   2        421.55        508.72        49.41 o
  -7 -11   2         70.33         65.95        47.52 o
  -6 -11   2        287.40        298.48        43.86 o
  -5 -11   2        668.26        651.40        89.72 o
  -4 -11   2         89.03         95.62        79.51 o
  -3 -11   2          3.58          3.84        99.68 o
  -2 -11   2        347.90        409.91        45.33 o
  -1 -11   2        127.69        141.07        45.37 o
   0 -11   2          4.45          4.32        24.41 o
   1 -11   2        300.49        271.06        43.52 o
   2 -11   2        633.20        880.02        87.38 o
   3 -11   2       1784.62       1759.78       133.48 o
   4 -11   2       3165.57       3297.75       243.52 o
   5 -11   2         11.02         16.60        38.37 o
   6 -11   2         42.73         43.81        27.03 o
   7 -11   2          3.32          2.76        20.92 o
 -10 -10   2         90.31        113.41        25.01 o
  -9 -10   2         83.58         83.83        30.92 o
  -8 -10   2          0.71          0.87        14.14 o
  -7 -10   2       1229.44       1363.41       127.71 o
  -6 -10   2        214.57        250.72        38.20 o
  -5 -10   2        721.88        829.97        82.71 o
  -4 -10   2         18.20         25.19        22.23 o
  -3 -10   2         30.73         34.33        18.31 o
  -2 -10   2         54.24         64.46        63.75 o
  -1 -10   2         15.68         44.31        18.85 o
   0 -10   2        204.04        223.23        25.93 o
   1 -10   2        181.07        199.94        48.88 o
   2 -10   2          0.93          1.00        35.76 o
   3 -10   2         53.66         61.93        23.54 o
   4 -10   2         30.50         27.20        47.97 o
   5 -10   2        220.83        420.76        60.55 o
   6 -10   2         24.54         25.07        27.90 o
   7 -10   2         22.15         19.15        16.56 o
   8 -10   2         35.37         56.15        23.71 o
 -11  -9   2       1197.11       1378.74        78.39 o
 -10  -9   2        726.56        666.46        75.75 o
  -9  -9   2         48.25         80.73        20.09 o
  -8  -9   2          0.67          0.61        26.21 o
  -7  -9   2          0.41         20.11        30.76 o
  -6  -9   2         71.33         63.34        19.18 o
  -5  -9   2        305.25        309.88        34.54 o
  -4  -9   2        310.47        359.17        53.22 o
  -3  -9   2        982.50        914.76        69.06 o
  -2  -9   2         13.81         15.78        80.01 o
  -1  -9   2       2456.85       2314.72       159.36 o
   0  -9   2        244.43        304.22        31.14 o
   1  -9   2        637.59        684.03        46.79 o
   2  -9   2        485.72        428.57        40.95 o
   3  -9   2        314.64        296.87        35.77 o
   4  -9   2        276.88        238.00        31.40 o
   5  -9   2        164.06        173.82        54.99 o
   6  -9   2         66.78         74.16        54.39 o
   7  -9   2        233.97        227.14        59.89 o
   8  -9   2         16.30         18.01        51.46 o
   9  -9   2        207.99        204.28        32.27 o
 -12  -8   2          3.95          8.03        14.40 o
 -11  -8   2        224.94        281.96        32.72 o
 -10  -8   2         14.15         24.44        19.66 o
  -9  -8   2         19.11         17.03        26.62 o
  -8  -8   2        565.80        550.60        75.96 o
  -7  -8   2        768.64        793.80        74.32 o
  -6  -8   2        114.95        126.42        27.91 o
  -5  -8   2        875.11        823.60        72.58 o
  -4  -8   2        435.02        413.74        67.85 o
  -3  -8   2         18.47         21.47        13.82 o
  -2  -8   2        410.32        320.96        17.58 o
  -1  -8   2        678.41        683.57        42.65 o
   0  -8   2        886.03        914.61        36.80 o
   1  -8   2        175.36        217.00        19.17 o
   2  -8   2          5.55          5.75         6.42 o
   3  -8   2         45.65         46.64        38.40 o
   4  -8   2         22.91         22.81        29.66 o
   5  -8   2        364.57        379.11        72.47 o
   6  -8   2        195.59        217.52        77.75 o
   7  -8   2       3597.13       3633.13       265.45 o
   8  -8   2        240.66        243.50        37.50 o
   9  -8   2        275.32        315.57        84.26 o
  10  -8   2        526.27        611.60        61.11 o
 -12  -7   2          3.22          2.30        45.79 o
 -11  -7   2          1.87          1.47        35.34 o
 -10  -7   2        305.24        320.53        56.54 o
  -9  -7   2       1918.20       1619.36       158.43 o
  -8  -7   2         50.20         47.16        85.67 o
  -7  -7   2       1035.62       1001.97       110.32 o
  -6  -7   2        136.45        142.93        61.16 o
  -5  -7   2       1531.89       1603.58       129.42 o
  -4  -7   2         53.46         53.58        14.04 o
  -3  -7   2        781.94        871.14        49.80 o
  -2  -7   2       9740.29      11128.09       688.28 o
  -1  -7   2       3930.48       5085.46       285.15 o
   0  -7   2        933.17        907.37        33.43 o
   1  -7   2        762.08        730.71        27.14 o
   2  -7   2          7.24          7.38         8.33 o
   3  -7   2         35.49         35.11        27.67 o
   4  -7   2        155.44        160.10        40.12 o
   5  -7   2       1371.82       1323.95       104.65 o
   6  -7   2        517.59        589.83        61.99 o
   7  -7   2        175.29        203.21        31.39 o
   8  -7   2          5.64          9.55        18.15 o
   9  -7   2        209.90        185.70        49.52 o
  10  -7   2          1.56          1.51        64.57 o
  11  -7   2         96.82         93.13        40.99 o
 -12  -6   2        518.71        479.04        38.22 o
 -11  -6   2        104.35         85.35        11.90 o
 -10  -6   2        555.18        579.83        49.20 o
  -9  -6   2         61.46         62.05        30.53 o
  -8  -6   2       2165.50       2272.89       108.35 o
  -7  -6   2        779.86        783.98        38.10 o
  -6  -6   2        913.03        995.19        41.51 o
  -5  -6   2       1067.35       1112.54        31.73 o
  -4  -6   2        334.87        315.81        22.35 o
  -3  -6   2       2127.84       2154.08        87.47 o
  -2  -6   2       9001.60      10451.28       258.81 o
  -1  -6   2       6938.62       7068.73       277.07 o
   0  -6   2       2343.82       2708.04       128.87 o
   1  -6   2      13919.72      15794.65       503.80 o
   2  -6   2       4681.74       5122.49       151.95 o
   3  -6   2        594.77        651.93       258.69 o
   4  -6   2        556.18        585.36        31.80 o
   5  -6   2        446.07        423.52        51.09 o
   6  -6   2          4.14          5.07        30.51 o
   7  -6   2          0.96          1.31        19.18 o
   8  -6   2       1905.73       1885.31       187.76 o
   9  -6   2         11.57         15.46        36.62 o
  10  -6   2         33.40         36.39        34.88 o
  11  -6   2        297.28        394.60        57.15 o
 -13  -5   2         73.31         84.96        16.57 o
 -12  -5   2          5.82          6.94        16.54 o
 -11  -5   2        770.52        780.75        72.33 o
 -10  -5   2        190.93        164.45        25.21 o
  -9  -5   2        897.13        795.07        53.46 o
  -8  -5   2         66.99         70.80        17.31 o
  -7  -5   2        345.06        442.52        22.83 o
  -6  -5   2        406.57        399.56        20.61 o
  -5  -5   2       5044.56       4925.05       135.47 o
  -4  -5   2        370.71        372.86        31.17 o
  -3  -5   2        126.85        111.52        34.53 o
  -2  -5   2       3113.88       2799.62       106.21 o
  -1  -5   2        310.45        278.87        13.98 o
   0  -5   2       1514.06       1469.30        88.65 o
   1  -5   2          2.93          2.44        16.65 o
   2  -5   2        513.12        506.98        61.69 o
   3  -5   2        604.45        540.92        15.03 o
   4  -5   2          7.24          7.00        44.65 o
   5  -5   2       1027.46       1031.61        41.36 o
   6  -5   2          3.61          2.56         6.46 o
   7  -5   2        173.94        152.92        63.26 o
   8  -5   2          7.68          8.99       104.03 o
   9  -5   2          3.38          4.15        42.72 o
  10  -5   2        261.15        206.54        42.87 o
  11  -5   2         82.62        117.21        40.14 o
  12  -5   2        498.77        560.80        68.21 o
 -13  -4   2        248.14        279.10        39.74 o
 -12  -4   2         83.57         87.27        25.93 o
 -11  -4   2         27.61         28.68        19.06 o
 -10  -4   2         10.82         11.20        41.00 o
  -9  -4   2        448.35        447.24        31.45 o
  -8  -4   2        164.04        181.09        15.59 o
  -7  -4   2        317.74        347.73        18.30 o
  -6  -4   2       1372.17       1449.67        43.18 o
  -5  -4   2       1200.18       1243.23        44.99 o
  -4  -4   2       1128.21        921.78        35.59 o
  -3  -4   2        528.63        547.02        16.47 o
  -2  -4   2       6318.22       6421.00       149.24 o
  -1  -4   2        319.20        269.83         8.22 o
   0  -4   2        389.45        343.82        20.23 o
   1  -4   2        863.17        768.91        14.37 o
   2  -4   2        200.64        238.56         8.46 o
   3  -4   2       7222.21       7678.12       181.63 o
   4  -4   2         28.99         23.31         3.29 o
   5  -4   2        318.95        343.95        18.55 o
   6  -4   2       2359.22       2521.51       104.66 o
   7  -4   2         61.14         75.35        12.09 o
   8  -4   2        129.29        131.66        28.72 o
   9  -4   2       1456.94       1388.86        80.00 o
  10  -4   2       1497.02       1289.64       108.41 o
  11  -4   2         52.07         20.05        15.04 o
  12  -4   2         33.49         23.88        16.37 o
 -13  -3   2         80.12         77.57        16.03 o
 -12  -3   2         48.01         57.56        26.67 o
 -11  -3   2        226.84        211.16        28.02 o
 -10  -3   2         11.14         13.40        14.81 o
  -9  -3   2       1314.12       1140.22        51.07 o
  -8  -3   2        426.10        431.91        31.19 o
  -7  -3   2         20.70         21.63        45.89 o
  -6  -3   2        183.05        165.71        15.40 o
  -5  -3   2        950.55       1116.76        33.65 o
  -4  -3   2         33.24         33.35         8.78 o
  -3  -3   2        593.01        514.33        22.01 o
  -2  -3   2       1326.38       1245.83        68.14 o
  -1  -3   2        209.84        247.43         8.55 o
   0  -3   2       7297.00       6670.17       216.01 o
   1  -3   2       7097.45       5982.90       138.71 o
   2  -3   2       2116.12       1962.92        61.44 o
   3  -3   2         97.56         98.46        10.29 o
   4  -3   2         89.60         86.96        11.97 o
   5  -3   2        406.25        452.75        18.20 o
   6  -3   2        206.97        179.62        12.24 o
   7  -3   2        250.60        245.85        14.45 o
   8  -3   2         24.98         28.02        35.01 o
   9  -3   2         47.37         45.58        25.12 o
  10  -3   2        123.74        130.10        20.98 o
  11  -3   2        924.79        750.63        60.24 o
  12  -3   2         56.33         40.44        13.94 o
 -13  -2   2        322.53        316.56        47.25 o
 -12  -2   2         22.50         12.84        17.13 o
 -11  -2   2         13.37         11.90        13.52 o
 -10  -2   2        137.49        143.63        30.74 o
  -9  -2   2        616.53        766.16        55.45 o
  -8  -2   2       1025.95       1084.25        53.80 o
  -7  -2   2        225.25        257.97        18.22 o
  -6  -2   2        161.64        182.09        12.01 o
  -5  -2   2        602.33        491.69        24.48 o
  -4  -2   2       1114.33        975.95        26.03 o
  -3  -2   2      17404.70      17316.24       456.23 o
  -2  -2   2      21955.66      22318.60       761.97 o
  -1  -2   2        369.45        263.62         9.28 o
   0  -2   2      18509.65      17215.06       520.92 o
   1  -2   2       1683.89       1545.98        31.26 o
   2  -2   2      36962.29      40273.43      1772.44 o
   3  -2   2       6226.39       6752.76       153.84 o
   4  -2   2       2256.57       2247.99        57.93 o
   5  -2   2       1355.75       1266.89        37.29 o
   6  -2   2       2256.48       2228.25        60.35 o
   7  -2   2       2722.55       2783.65        86.09 o
   8  -2   2        640.57        712.41        43.60 o
   9  -2   2        419.27        474.76        35.82 o
  10  -2   2        395.35        456.35        37.14 o
  11  -2   2          9.55         12.09        14.64 o
  12  -2   2          8.06          9.25        20.10 o
  13  -2   2         13.05         12.51        14.38 o
 -13  -1   2         42.85         49.82        13.63 o
 -12  -1   2        215.06        229.27        32.58 o
 -11  -1   2         71.24         74.37        31.33 o
 -10  -1   2        228.52        228.82        50.44 o
  -9  -1   2        278.45        355.66        37.75 o
  -8  -1   2        149.53        157.30        18.92 o
  -7  -1   2       6599.17       6612.43       166.02 o
  -6  -1   2        256.13        348.17        17.25 o
  -5  -1   2        485.84        469.26       157.79 o
  -4  -1   2       3891.15       3832.75       102.00 o
  -3  -1   2         53.47         52.17        75.81 o
  -2  -1   2      18946.78      17445.57       455.13 o
  -1  -1   2         16.03         13.70        28.32 o
   1  -1   2          4.47          3.95         3.86 o
   2  -1   2       8348.72       7637.99       172.30 o
   3  -1   2      16548.77      14871.44       365.49 o
   4  -1   2       6696.92       6419.96       163.24 o
   5  -1   2       1297.95       1287.62       140.05 o
   6  -1   2       1253.88       1202.98        92.34 o
   7  -1   2       1753.96       1607.52        74.64 o
   8  -1   2         33.97         35.63        24.59 o
   9  -1   2        185.79        199.71        24.22 o
  10  -1   2        836.80        765.22        57.48 o
  11  -1   2        220.14        206.56        43.82 o
  12  -1   2          0.91          6.93        10.91 o
  13  -1   2         29.12         24.51        18.21 o
 -13   0   2          4.07          5.64        12.11 o
 -12   0   2        107.01        113.51        20.94 o
 -11   0   2          1.66          1.63        18.73 o
 -10   0   2        165.02        125.61        31.13 o
  -9   0   2        260.58        281.05        29.54 o
  -8   0   2       1984.32       2094.25       116.68 o
  -7   0   2       5525.65       5995.42       227.17 o
  -6   0   2       6511.66       6200.22       158.62 o
  -5   0   2       2131.62       2286.21        74.11 o
  -4   0   2        118.32        169.55        11.48 o
  -3   0   2       7361.92       6703.13       173.27 o
  -2   0   2      20440.36      20940.06       577.85 o
   2   0   2      18503.86      18225.93       524.96 o
   3   0   2       6210.56       5359.46       135.04 o
   4   0   2        234.21        344.89        13.66 o
   5   0   2       3811.20       3933.10       103.25 o
   6   0   2       3574.65       3559.70       123.98 o
   7   0   2       6288.99       6941.18       183.55 o
   8   0   2       2548.94       2702.11       105.40 o
   9   0   2        462.16        502.25        40.09 o
  10   0   2          2.84          2.44        17.94 o
  11   0   2        178.26        171.62        37.86 o
  12   0   2        169.55        163.65        22.79 o
  13   0   2         15.89         10.78        16.45 o
 -13   1   2         32.70         37.39        28.01 o
 -12   1   2        226.29        212.68        34.19 o
 -11   1   2          4.48          5.15        17.50 o
 -10   1   2         61.57         70.52        24.83 o
  -9   1   2        220.22        211.32        33.68 o
  -8   1   2       1520.01       1706.61        90.93 o
  -7   1   2        226.84        203.33        13.23 o
  -6   1   2        125.91        131.93        28.35 o
  -5   1   2         66.91         62.45        53.75 o
  -4   1   2      17200.00      15408.65       396.98 o
  -3   1   2      42688.07      40919.14      1207.55 o
  -2   1   2        413.46        335.02        59.10 o
   2   1   2       8919.85       7375.11       179.58 o
   3   1   2       1811.44       1707.88        46.20 o
   4   1   2       3513.65       2784.38        71.10 o
   5   1   2       2247.81       2262.15       137.31 o
   6   1   2       2829.98       2784.30        72.40 o
   7   1   2       1219.96       1247.91        35.54 o
   8   1   2          7.17          6.76        36.90 o
   9   1   2        504.22        525.08        46.69 o
  10   1   2        148.63        156.43        44.63 o
  11   1   2          1.49          1.43        23.06 o
  12   1   2         46.00         24.94        19.18 o
  13   1   2          1.93          3.04        19.03 o
 -13   2   2          0.97          1.47         7.69 o
 -12   2   2        135.20        152.03        25.34 o
 -11   2   2         28.90         24.67        14.64 o
 -10   2   2        707.54        811.95        75.05 o
  -9   2   2         73.05         75.26        27.15 o
  -8   2   2         39.09         40.34        22.09 o
  -7   2   2        130.04        142.39        14.60 o
  -6   2   2       3759.24       3977.66       134.39 o
  -5   2   2        990.45       1032.01        69.69 o
  -4   2   2        441.75        430.17        81.68 o
  -3   2   2        456.17        451.17       109.02 o
  -2   2   2       1869.41       1840.36        87.21 o
  -1   2   2      11690.23      11444.55       260.19 o
   1   2   2       5218.45       4784.17       120.92 o
   2   2   2       2911.42       3313.49        93.99 o
   3   2   2        268.61        246.76        11.63 o
   4   2   2       8317.68       8761.81       224.91 o
   5   2   2        221.62        231.02        11.83 o
   6   2   2        857.10       1032.68        31.13 o
   7   2   2        259.01        253.11        12.66 o
   8   2   2       1519.13       1505.92        70.62 o
   9   2   2        211.00        190.79        15.77 o
  10   2   2        264.56        255.01        30.54 o
  11   2   2          8.36         -7.59        18.54 o
  12   2   2        131.69        140.59        24.12 o
  13   2   2         30.39         23.26        18.74 o
 -12   3   2        250.52        268.19        29.96 o
 -11   3   2         40.63         61.41        24.52 o
 -10   3   2        133.98        138.71        48.40 o
  -9   3   2         72.44         74.89        15.91 o
  -8   3   2        384.78        391.90        29.02 o
  -7   3   2       1906.27       1889.06        80.14 o
  -6   3   2         33.45         33.47         7.60 o
  -5   3   2        816.58        713.55        32.58 o
  -4   3   2          3.07          8.99         7.97 o
  -3   3   2        244.53        224.11        53.57 o
  -2   3   2      21068.85      18206.83       561.15 o
  -1   3   2        806.67        653.89        15.90 o
   0   3   2        247.04        191.59        10.75 o
   1   3   2       2054.24       1974.24       144.25 o
   2   3   2        934.08        718.18        21.82 o
   3   3   2        180.17        167.30        95.02 o
   4   3   2        153.59        141.34        30.58 o
   5   3   2          8.32         11.75         7.19 o
   6   3   2       6465.95       6431.22       166.33 o
   7   3   2         14.07         15.09        17.38 o
   8   3   2       1882.06       1822.06        59.88 o
   9   3   2        162.45        154.55        42.36 o
  10   3   2        393.32        393.48        41.05 o
  11   3   2         19.64         22.07        33.68 o
  12   3   2         41.46         44.54        15.89 o
  13   3   2        210.32        195.26        65.43 o
 -12   4   2        297.03        310.95        30.55 o
 -11   4   2         99.77        138.92        19.90 o
 -10   4   2        113.93        182.48        22.41 o
  -9   4   2        578.45        613.54        46.18 o
  -8   4   2        624.60        688.54        43.59 o
  -7   4   2         16.87         22.16         8.35 o
  -6   4   2       4665.97       5039.06       160.18 o
  -5   4   2        646.65        757.68        28.11 o
  -4   4   2       2018.98       2154.82        64.62 o
  -3   4   2         36.70         57.64         5.98 o
  -2   4   2         29.69         30.23         2.81 o
  -1   4   2       1404.27       1292.77        26.34 o
   0   4   2          7.38         25.08         3.21 o
   1   4   2         45.31         27.50         3.38 o
   2   4   2      23435.81      22802.41       724.28 o
   3   4   2         65.08         82.62         5.92 o
   4   4   2        231.53        182.19        11.52 o
   5   4   2         42.42         36.87         6.00 o
   6   4   2        211.17        256.01        11.77 o
   7   4   2         55.27         56.42         7.86 o
   8   4   2        341.07        336.26        19.85 o
   9   4   2          0.16          2.87         7.28 o
  10   4   2       1423.46       1430.95        79.23 o
  11   4   2        229.79        243.97        31.76 o
  12   4   2        145.70        131.60        23.11 o
  13   4   2          4.67          4.83         7.94 o
 -12   5   2          7.74         -1.62        10.75 o
 -11   5   2          9.27          7.36        15.09 o
 -10   5   2         80.09         92.86        17.41 o
  -9   5   2        235.10        255.43        31.57 o
  -8   5   2        145.94        120.97        27.51 o
  -7   5   2        767.66        793.93        49.71 o
  -6   5   2       1565.96       1509.80        57.67 o
  -5   5   2         53.87         31.22         6.32 o
  -4   5   2         90.77         88.97        44.33 o
  -3   5   2         33.72         35.82        57.47 o
  -2   5   2       2885.55       2673.34        63.10 o
  -1   5   2       1888.80       1790.76        94.54 o
   0   5   2       3111.82       3019.01        87.64 o
   1   5   2        631.20        644.61        25.37 o
   2   5   2        267.49        276.28         9.85 o
   3   5   2         30.14         31.06        16.10 o
   4   5   2       1912.28       1756.48        50.15 o
   5   5   2         31.13         32.82        54.52 o
   6   5   2       1472.44       1322.18        41.16 o
   7   5   2        347.01        351.47        23.51 o
   8   5   2       1792.73       1792.32        80.64 o
   9   5   2          0.19          0.19        23.51 o
  10   5   2          6.94          5.37         8.89 o
  11   5   2        412.86        355.98        43.03 o
  12   5   2       1084.15       1055.91       193.50 o
  13   5   2          1.09          1.02        17.44 o
 -11   6   2        102.73        106.73        23.10 o
 -10   6   2          2.36          2.52        27.73 o
  -9   6   2        361.89        341.43        28.62 o
  -8   6   2       1601.83       1792.28       102.34 o
  -7   6   2          0.45          0.44        48.88 o
  -6   6   2        669.79        793.16        53.56 o
  -5   6   2       2045.47       2243.88        86.19 o
  -4   6   2         30.81         30.35        24.45 o
  -3   6   2       2885.78       3238.32        96.65 o
  -2   6   2        514.14        417.00        14.41 o
  -1   6   2         73.89         89.13         4.58 o
   0   6   2       2410.90       2394.47        57.67 o
   1   6   2         33.73         35.53         3.73 o
   2   6   2         30.91         39.53         5.32 o
   3   6   2         35.07         30.63        21.69 o
   4   6   2        555.86        548.71        19.24 o
   5   6   2       2684.42       2917.55        88.89 o
   6   6   2       1335.05       1234.06        73.85 o
   7   6   2        783.68        819.01        51.15 o
   8   6   2       1229.75       1375.14        60.55 o
   9   6   2         47.27         66.53        17.59 o
  10   6   2         13.64         11.27        15.70 o
  11   6   2        936.44        919.43        54.67 o
  12   6   2        277.64        274.26        38.53 o
  13   6   2        741.70        613.91       141.13 o
 -11   7   2          2.85          2.91        35.76 o
 -10   7   2        123.41        167.79        48.85 o
  -9   7   2        194.51        222.77        62.96 o
  -8   7   2         39.65         46.09        45.36 o
  -7   7   2         40.42         41.17         9.25 o
  -6   7   2        792.34        656.75        68.62 o
  -5   7   2       1973.08       1983.20        74.33 o
  -4   7   2        673.10        660.07        34.56 o
  -3   7   2        752.25        796.39        33.51 o
  -2   7   2        327.72        284.46        38.34 o
  -1   7   2       2801.04       2879.16        75.27 o
   0   7   2         27.03         25.52         7.75 o
   1   7   2         30.74         31.35        50.88 o
   2   7   2        809.20        767.09        36.87 o
   3   7   2      10867.63      11587.19       464.77 o
   4   7   2       3651.57       3708.74       142.59 o
   5   7   2        131.94        136.96        41.92 o
   6   7   2       2023.03       1971.97        64.27 o
   7   7   2        167.82        159.68        28.69 o
   8   7   2       1470.16       1660.40       104.62 o
   9   7   2          4.61          9.23        10.94 o
  10   7   2        455.71        429.08        31.63 o
  11   7   2        341.22        359.59        27.71 o
  12   7   2          3.66          4.18         6.42 o
 -10   8   2         55.08         88.01        40.97 o
  -9   8   2        162.06        114.00        37.18 o
  -8   8   2        194.62        205.94        61.05 o
  -7   8   2        103.87         81.29        37.08 o
  -6   8   2        476.96        574.04       100.46 o
  -5   8   2        173.13        165.78        62.85 o
  -4   8   2         18.74         21.54        20.05 o
  -3   8   2        978.03        998.92        63.36 o
  -2   8   2        420.84        479.97        35.28 o
  -1   8   2         70.02         59.30        12.08 o
   0   8   2        196.94        230.37        15.19 o
   1   8   2        561.93        731.70        56.45 o
   2   8   2       1338.23       1406.95        78.28 o
   3   8   2        798.80        752.09        41.24 o
   4   8   2       3875.81       3935.49       152.11 o
   5   8   2         32.40         27.64        24.70 o
   6   8   2        583.98        454.67        23.44 o
   7   8   2        492.62        496.37        39.63 o
   8   8   2        628.47        577.01        33.00 o
   9   8   2          6.53          7.37         8.13 o
  10   8   2       1141.63       1293.22        77.06 o
  11   8   2         12.25         11.77        10.85 o
  12   8   2          2.35          1.78        11.22 o
 -10   9   2         41.23         45.71        21.79 o
  -9   9   2         24.24         60.64        29.06 o
  -8   9   2        369.18        399.51        56.73 o
  -7   9   2        227.16        244.00        54.98 o
  -6   9   2         54.50         61.72        30.52 o
  -5   9   2        658.28        642.31        56.16 o
  -4   9   2       1126.48       1295.99       121.58 o
  -3   9   2        496.69        410.98        49.12 o
  -2   9   2         39.96         70.31        17.58 o
  -1   9   2         26.36         22.19        10.95 o
   0   9   2        152.94        164.91        28.89 o
   1   9   2        107.12        116.81        11.38 o
   2   9   2        665.46        871.15        71.65 o
   3   9   2        897.88       1018.71        59.35 o
   4   9   2         15.64         12.54        26.18 o
   5   9   2        440.44        502.48       105.90 o
   6   9   2       1466.34       1593.97       108.93 o
   7   9   2         71.32         64.44        23.23 o
   8   9   2        366.64        357.79        52.57 o
   9   9   2        219.21        233.25        30.48 o
  10   9   2        615.21        481.93        64.79 o
  11   9   2        136.09         97.78        20.92 o
  12   9   2         50.53         28.91        10.63 o
  -9  10   2         24.13         25.43        44.47 o
  -8  10   2        198.53        210.22        34.01 o
  -7  10   2        152.22        189.85        39.55 o
  -6  10   2        123.80        154.31        45.48 o
  -5  10   2         97.76        127.20        47.09 o
  -4  10   2         98.70        108.53        25.29 o
  -3  10   2         41.49         41.53        62.85 o
  -2  10   2         17.86         33.03        34.60 o
  -1  10   2         41.08         47.78        35.77 o
   0  10   2         52.87         60.17        11.91 o
   1  10   2          3.01          3.93        21.57 o
   2  10   2       1289.40       1358.83        94.69 o
   3  10   2          7.02          7.04        40.13 o
   4  10   2       3856.86       3805.48       260.19 o
   5  10   2        381.14        437.58        48.80 o
   6  10   2         15.34         24.15        15.08 o
   7  10   2         86.93         82.22        15.71 o
   8  10   2        598.99        814.62        56.51 o
   9  10   2        270.80        219.63        35.66 o
  10  10   2          1.91          1.78        12.01 o
  11  10   2         82.36         77.63        19.28 o
  -8  11   2          3.23          3.80        21.79 o
  -7  11   2         14.31         12.64        52.33 o
  -6  11   2         54.19         90.73        41.85 o
  -5  11   2         22.54         13.35        20.05 o
  -4  11   2        601.88        535.22        69.02 o
  -3  11   2        142.05        164.59        29.65 o
  -2  11   2         27.66         25.55        36.64 o
  -1  11   2        580.77        593.90        77.23 o
   0  11   2         86.21        100.90        20.36 o
   1  11   2       1955.76       1818.50       126.84 o
   2  11   2          0.33          0.35       182.43 o
   3  11   2        273.02        277.15        34.94 o
   4  11   2       2800.36       3094.50       201.68 o
   5  11   2        112.98         83.80        21.37 o
   6  11   2         56.46         53.82        17.60 o
   7  11   2        323.61        335.86        36.12 o
   8  11   2         15.03         14.26        20.94 o
   9  11   2         27.53         33.97        18.12 o
  10  11   2          4.00          4.03        16.12 o
  -7  12   2          0.06          0.10        23.54 o
  -6  12   2        369.97        301.61        48.31 o
  -5  12   2         40.13         47.03        47.99 o
  -4  12   2         12.20          8.78        27.91 o
  -3  12   2         88.53         82.15        45.37 o
  -2  12   2         11.68         11.30        57.62 o
  -1  12   2        479.81        430.48        71.60 o
   0  12   2       5424.17       5514.06       377.70 o
   1  12   2        132.35        123.03        30.76 o
   2  12   2       1241.40       1413.06       116.37 o
   3  12   2        131.27        130.45        54.49 o
   4  12   2       1471.16       1349.30       152.74 o
   5  12   2       1768.26       1778.43       302.26 o
   6  12   2         68.44         52.85        21.41 o
   7  12   2        805.31        847.36        53.69 o
   8  12   2         21.43         26.84        17.15 o
   9  12   2          1.12         19.14        21.11 o
  10  12   2        260.17        258.52        47.63 o
  -2  13   2        994.93       1212.55       105.85 o
  -1  13   2        177.40        160.66        42.76 o
   0  13   2        296.68        372.92        50.61 o
   1  13   2        329.57        495.63        60.30 o
   2  13   2       1022.41       1156.69       201.80 o
   3  13   2        910.82        502.86       415.38 o
   4  13   2        385.03        281.40        37.76 o
   5  13   2         15.38         12.04        13.64 o
   6  13   2        273.23        261.93        48.01 o
   7  13   2        611.09        484.33        72.49 o
   8  13   2        105.33        128.96        25.35 o
   9  13   2         17.76         32.46        16.48 o
   0  14   2        105.04        124.09        28.78 o
   1  14   2         42.82         53.91        27.03 o
   2  14   2        111.98        329.72        46.30 o
   3  14   2         72.44        106.37        27.03 o
   5  14   2        340.98        428.96        41.01 o
   6  14   2         29.01         14.88        20.92 o
   7  14   2         90.28        116.08        36.64 o
  -2  15   2        100.32         55.76        26.55 o
  -1  15   2         81.80         75.77        20.05 o
   0  15   2         10.43         10.10        20.93 o
   1  15   2        105.32        235.44        40.87 o
   2  15   2         16.86         26.51        19.54 o
   3  15   2         53.24         13.77        16.27 o
   4  15   2         47.40        190.86        50.47 o
   5  15   2          0.07          0.11        10.46 o
  -5 -14   3         35.88         34.67        31.40 o
  -4 -14   3         43.61         87.87        34.00 o
  -3 -14   3         51.51        112.37        25.29 o
  -2 -14   3          3.66          1.68        12.20 o
  -1 -14   3        142.55        142.78        33.15 o
   0 -14   3          2.15          1.84        23.54 o
   1 -14   3         73.87         98.91        38.37 o
   2 -14   3          0.36          0.35        14.82 o
  -7 -13   3        269.50        241.28        44.02 o
  -6 -13   3        153.76        101.01        27.33 o
  -5 -13   3          3.69          4.15        41.00 o
  -4 -13   3         81.46         89.28        70.70 o
  -3 -13   3          0.67          0.84        41.85 o
  -2 -13   3          3.16          3.25        47.12 o
  -1 -13   3        302.74        344.98        56.12 o
   0 -13   3        880.74        796.86        71.80 o
   1 -13   3        106.64        166.12        66.45 o
   2 -13   3        335.40        281.39        49.66 o
   3 -13   3        128.84        131.86        27.90 o
   4 -13   3        155.60        171.79        28.78 o
  -8 -12   3         27.39         32.22        13.56 o
  -7 -12   3         75.29         91.34        23.20 o
  -6 -12   3          0.88          1.37        18.31 o
  -5 -12   3         13.01         37.47        20.05 o
  -4 -12   3        896.91       1069.54        90.97 o
  -3 -12   3        113.35         79.73        56.54 o
  -2 -12   3        311.92        305.03        61.95 o
  -1 -12   3       1245.03       1271.07        95.56 o
   0 -12   3          2.56          2.06        20.05 o
   1 -12   3         46.69         61.59        34.88 o
   2 -12   3          0.78          3.38        27.89 o
   3 -12   3         61.02         50.46        27.75 o
   4 -12   3        391.29        385.20        90.15 o
   5 -12   3         19.90         22.11        45.37 o
   6 -12   3         17.48         18.45        23.54 o
  -9 -11   3        274.88        356.89        50.00 o
  -8 -11   3         12.01         10.85        19.70 o
  -7 -11   3         39.32         33.52        18.31 o
  -6 -11   3          2.42          2.61        69.82 o
  -5 -11   3        372.14        334.86        49.32 o
  -4 -11   3       1035.01       1012.49       117.18 o
  -3 -11   3        137.88        190.24        53.22 o
  -2 -11   3       1489.37       1658.42       130.19 o
  -1 -11   3        756.37        893.48       122.67 o
   0 -11   3         23.64         32.87        30.52 o
   1 -11   3         88.20         90.87        46.25 o
   2 -11   3         27.46         26.83        53.20 o
   3 -11   3          0.54          1.34        14.82 o
   4 -11   3          8.77          9.40        33.14 o
   5 -11   3         16.52         12.37        27.90 o
   6 -11   3        131.89        132.34        32.27 o
   7 -11   3         50.37         54.97        23.54 o
 -10 -10   3         17.95         11.56        19.01 o
  -9 -10   3         10.15         18.72        14.83 o
  -8 -10   3         55.03         74.32        16.39 o
  -7 -10   3       1502.34       1733.92       146.01 o
  -6 -10   3        296.22        346.05        51.54 o
  -5 -10   3          1.75          1.73        38.36 o
  -4 -10   3         37.90         42.36        18.29 o
  -3 -10   3        366.39        446.87        70.49 o
  -2 -10   3          0.38          0.27         8.92 o
  -1 -10   3        326.60        303.54        29.89 o
   0 -10   3        164.22        146.78        33.04 o
   1 -10   3         25.40         34.24        23.54 o
   2 -10   3         35.46         41.41        53.21 o
   3 -10   3        338.15        336.07        50.20 o
   4 -10   3        729.63        946.92        84.41 o
   5 -10   3          0.32          0.18        21.79 o
   6 -10   3        128.00        137.33        63.69 o
   7 -10   3          2.19          2.36        24.41 o
   8 -10   3          6.10         34.94        31.77 o
 -11  -9   3         77.94         78.59        18.38 o
 -10  -9   3        519.09        543.37        43.56 o
  -9  -9   3         45.71         52.71        37.72 o
  -8  -9   3        948.28        994.33        83.85 o
  -7  -9   3         21.18         28.73        30.51 o
  -6  -9   3         24.35         23.79        20.92 o
  -5  -9   3        601.62        788.98       101.11 o
  -4  -9   3         19.32         25.72        18.31 o
  -3  -9   3        225.23        237.15       110.96 o
  -2  -9   3       1534.46       1481.63        80.62 o
  -1  -9   3        514.72        519.63        38.89 o
   0  -9   3       1627.85       1444.07        82.84 o
   1  -9   3         20.47         16.18        16.30 o
   2  -9   3        124.67        128.39        25.68 o
   3  -9   3        180.89        208.70        51.87 o
   4  -9   3         38.56         40.42        42.76 o
   5  -9   3         58.69         22.44        27.25 o
   6  -9   3          1.01          1.28        28.77 o
   7  -9   3        363.54        410.11        46.76 o
   8  -9   3        217.34        309.05        50.16 o
   9  -9   3         24.93         50.66        40.86 o
 -11  -8   3         86.66         78.90        22.12 o
 -10  -8   3          8.85         11.42        17.02 o
  -9  -8   3        361.06        420.29        65.15 o
  -8  -8   3        581.65        622.53        93.05 o
  -7  -8   3       1091.80        973.53        81.13 o
  -6  -8   3        480.27        524.49        53.26 o
  -5  -8   3       4540.65       5007.57       362.01 o
  -4  -8   3        236.70        197.99        27.24 o
  -3  -8   3         83.08         72.25        20.16 o
  -2  -8   3        957.70       1351.79        69.07 o
  -1  -8   3       1158.42       1261.61        58.39 o
   0  -8   3        623.03        697.13        29.71 o
   1  -8   3        515.38        713.49        41.65 o
   2  -8   3       1588.26       1699.79        68.98 o
   3  -8   3         77.95         75.08        22.67 o
   4  -8   3         69.87         51.32        29.64 o
   5  -8   3        216.52        199.30        33.15 o
   6  -8   3        209.79        213.78        41.88 o
   7  -8   3         53.97         50.44        41.06 o
   8  -8   3        222.76        188.95        32.98 o
   9  -8   3         73.51         92.36        38.38 o
  10  -8   3          0.57          0.55        14.82 o
 -12  -7   3        571.83        392.23        95.26 o
 -11  -7   3          0.20          0.32         9.86 o
 -10  -7   3         59.72         37.01        17.16 o
  -9  -7   3       1128.15       1193.54        85.35 o
  -8  -7   3        451.21        470.27        62.86 o
  -7  -7   3       3160.48       3088.60       204.96 o
  -6  -7   3        169.55        211.46        26.16 o
  -5  -7   3         76.87         86.80        33.14 o
  -4  -7   3        144.40        142.35        14.21 o
  -3  -7   3        157.12        149.58        37.62 o
  -2  -7   3        316.33        286.27        20.79 o
  -1  -7   3          3.12          7.14         6.66 o
   0  -7   3        212.47        184.34        22.92 o
   1  -7   3         23.98         24.71        14.01 o
   2  -7   3         36.60         38.43         9.11 o
   3  -7   3       2409.36       2356.26       196.29 o
   4  -7   3          4.86          2.31        10.46 o
   5  -7   3        822.70        908.35        99.33 o
   6  -7   3        121.17        134.37        76.83 o
   7  -7   3          2.05          1.99        21.79 o
   8  -7   3        762.06        758.27        89.97 o
   9  -7   3          0.23          0.28        21.79 o
  10  -7   3        111.24        136.36        31.39 o
 -12  -6   3        144.98        162.34        26.23 o
 -11  -6   3        379.90        362.71        27.67 o
 -10  -6   3        200.53        207.78        28.99 o
  -9  -6   3        244.69        251.22        27.60 o
  -8  -6   3       1325.77       1309.93        66.85 o
  -7  -6   3        286.86        310.34        17.83 o
  -6  -6   3       1360.15       1323.05        57.30 o
  -5  -6   3        288.69        281.16        27.76 o
  -4  -6   3       3519.83       3192.30       203.05 o
  -3  -6   3         97.34        121.92        13.59 o
  -2  -6   3        590.85        540.38        48.11 o
  -1  -6   3         12.01         12.60        35.07 o
   0  -6   3        270.50        256.48        16.98 o
   1  -6   3        918.63       1023.99        37.11 o
   2  -6   3         80.07        103.75        14.70 o
   3  -6   3        417.21        423.83        19.73 o
   4  -6   3        141.36        136.33        27.93 o
   5  -6   3         25.81         26.84        87.41 o
   6  -6   3        477.52        501.59       110.28 o
   7  -6   3        808.69        758.86        76.77 o
   8  -6   3          0.53          0.92        22.66 o
   9  -6   3         66.08         94.93        59.31 o
  10  -6   3        361.69        414.44        64.39 o
  11  -6   3         23.79          8.80        36.66 o
 -13  -5   3          8.81         10.54        12.99 o
 -12  -5   3         22.32         20.58        17.37 o
 -11  -5   3         89.07         94.95        64.63 o
 -10  -5   3       3318.99       3272.89       141.15 o
  -9  -5   3        155.30        130.41        22.81 o
  -8  -5   3       1554.11       1450.35        80.91 o
  -7  -5   3        390.07        341.86        19.64 o
  -6  -5   3        862.91        818.08        35.55 o
  -5  -5   3        537.11        553.49        18.26 o
  -4  -5   3        669.43        604.38        28.18 o
  -3  -5   3       1408.20       1288.32        52.88 o
  -2  -5   3         71.99         79.61        13.27 o
  -1  -5   3          2.09          1.81        61.84 o
   0  -5   3       1446.89       1288.18        40.57 o
   1  -5   3        112.82        111.81        26.19 o
   2  -5   3       2580.84       2238.73        63.72 o
   3  -5   3        329.50        323.01        16.11 o
   4  -5   3         63.66         54.64        49.68 o
   5  -5   3         69.01         72.21       144.48 o
   6  -5   3        270.14        276.56        60.94 o
   7  -5   3       2275.86       2152.58       189.55 o
   8  -5   3         12.40         11.65        52.34 o
   9  -5   3        564.24        611.95        63.51 o
  10  -5   3          7.42          9.97        48.83 o
  11  -5   3         18.02         17.72        40.11 o
 -13  -4   3        152.35        135.46        22.27 o
 -12  -4   3         53.38         61.65        26.96 o
 -11  -4   3        152.34        145.61        27.84 o
 -10  -4   3        115.52        121.35        40.97 o
  -9  -4   3        845.00        767.43        48.95 o
  -8  -4   3        821.53        882.54        38.36 o
  -7  -4   3        697.00        707.38        65.53 o
  -6  -4   3         47.74         44.20        17.10 o
  -5  -4   3        261.52        262.13        25.98 o
  -4  -4   3       1206.72       1272.65        36.90 o
  -3  -4   3       4235.74       4776.98       132.41 o
  -2  -4   3         94.66        107.48         5.24 o
  -1  -4   3        653.44        598.98        28.86 o
   0  -4   3        350.33        396.56        19.03 o
   1  -4   3       1202.60        996.56        28.38 o
   2  -4   3       1153.00       1156.07        23.69 o
   3  -4   3         20.68         18.73         3.51 o
   4  -4   3        499.92        452.10        62.44 o
   5  -4   3        615.72        623.20        28.24 o
   6  -4   3        115.70        111.32        27.98 o
   7  -4   3       3647.37       3751.25       204.80 o
   8  -4   3         75.46         90.82        17.74 o
   9  -4   3        104.51        100.43        45.87 o
  10  -4   3         16.34         16.28        66.76 o
  11  -4   3          5.28          4.08         9.50 o
  12  -4   3         13.84          9.08         9.12 o
 -13  -3   3          0.53          3.63         8.99 o
 -12  -3   3        355.83        373.02        59.76 o
 -11  -3   3         70.41         74.09        27.02 o
 -10  -3   3        860.88        886.32        82.51 o
  -9  -3   3         17.62         18.01        20.32 o
  -8  -3   3       1765.43       1766.45        67.52 o
  -7  -3   3       1179.36       1091.02        37.89 o
  -6  -3   3       1245.16       1181.92        43.78 o
  -5  -3   3        796.97        915.57        51.93 o
  -4  -3   3        659.97        642.23        24.64 o
  -3  -3   3       4871.70       4904.00       115.07 o
  -2  -3   3        109.02        104.45       141.87 o
  -1  -3   3       2793.14       2376.05        64.75 o
   0  -3   3       2713.66       2384.92        62.93 o
   1  -3   3          4.26          3.60        46.18 o
   2  -3   3       6152.52       6285.94       137.94 o
   3  -3   3        634.24        540.40        15.75 o
   4  -3   3       1729.26       1665.15        62.79 o
   5  -3   3        183.59        173.04         9.85 o
   6  -3   3         96.82         99.26        10.01 o
   7  -3   3        407.10        424.65        30.71 o
   8  -3   3        107.56        112.92        19.65 o
   9  -3   3        144.31        153.90        39.77 o
  10  -3   3        135.90        137.48        29.13 o
  11  -3   3          1.43          1.53        36.06 o
  12  -3   3        393.32        342.48        30.17 o
 -13  -2   3         40.85         49.29        13.24 o
 -12  -2   3        179.99        211.90        37.39 o
 -11  -2   3        160.86        188.28        49.38 o
 -10  -2   3          4.55         95.66        91.82 o
  -9  -2   3        650.42        692.86        53.47 o
  -8  -2   3       1736.09       1763.73       103.75 o
  -7  -2   3        207.44        220.08        12.54 o
  -6  -2   3        321.46        361.91        23.81 o
  -5  -2   3        367.50        329.18        17.46 o
  -4  -2   3        170.14        161.75        29.30 o
  -3  -2   3       1103.04       1016.24        36.66 o
  -2  -2   3         30.26         45.10         5.11 o
  -1  -2   3        194.18        192.80         5.96 o
   0  -2   3       2741.29       2634.97        65.99 o
   1  -2   3      27765.32      27030.80       758.53 o
   2  -2   3       1914.11       2016.42        41.72 o
   3  -2   3       2825.45       3024.08        74.08 o
   4  -2   3        128.81        126.06         8.73 o
   5  -2   3       3450.35       3672.82        94.80 o
   6  -2   3         52.46         63.20        21.67 o
   7  -2   3        901.79        970.96        71.73 o
   8  -2   3        181.00        241.34        26.74 o
   9  -2   3       3064.16       2950.92       169.81 o
  10  -2   3        188.84        157.67        33.43 o
  11  -2   3         59.81         49.98        17.44 o
  12  -2   3        209.82        197.64        27.50 o
  13  -2   3        552.48        385.34        56.37 o
 -13  -1   3          0.04          0.06        14.46 o
 -12  -1   3        135.13        130.22        27.27 o
 -11  -1   3         35.20        206.90       184.98 o
 -10  -1   3       1031.38       1131.57        87.16 o
  -9  -1   3        360.02        341.90        40.07 o
  -8  -1   3        691.16        692.43        50.41 o
  -7  -1   3         18.57         17.45        50.40 o
  -6  -1   3        816.53        833.32        36.17 o
  -5  -1   3       7145.28       7575.32       258.13 o
  -4  -1   3       2933.81       2928.93       240.36 o
  -3  -1   3      30223.49      29745.88       870.01 o
  -2  -1   3      11374.00      10102.08       241.58 o
  -1  -1   3       3615.50       3273.45        85.39 o
   0  -1   3      15613.09      13043.84       523.56 o
   1  -1   3      14205.12      12591.27       352.49 o
   2  -1   3       4211.22       3457.21        95.73 o
   3  -1   3       2554.05       2494.41        54.98 o
   4  -1   3       1199.35       1145.38        45.75 o
   5  -1   3      10080.87       9159.47       274.12 o
   6  -1   3          0.63          0.66        15.81 o
   7  -1   3        366.12        307.99        16.46 o
   8  -1   3        337.28        346.56        23.81 o
   9  -1   3       1914.79       1749.61       105.75 o
  10  -1   3         38.41         49.37        24.43 o
  11  -1   3        150.65        122.67        22.93 o
  12  -1   3        143.77        125.43        24.21 o
  13  -1   3         73.88         63.78        23.54 o
 -13   0   3          7.26          9.43        20.93 o
 -12   0   3         44.78         51.28        16.61 o
 -11   0   3         66.62         68.12        32.35 o
 -10   0   3         42.72         44.14        41.43 o
  -9   0   3         45.97         44.81        21.20 o
  -8   0   3        979.73       1045.01        64.36 o
  -7   0   3       1013.74        974.46        74.23 o
  -6   0   3         92.93         85.90        33.74 o
  -5   0   3       8760.28       9182.78       258.10 o
  -4   0   3       5701.94       5793.78       198.98 o
  -3   0   3      22515.63      22935.67       681.69 o
  -2   0   3      58502.95      69653.48      2357.61 o
  -1   0   3       1583.96       1366.66        36.95 o
   1   0   3       2927.44       2488.36        47.60 o
   2   0   3      42017.50      49544.40      1988.16 o
   3   0   3      23376.67      23421.62       682.73 o
   4   0   3       8889.62       9002.82       241.30 o
   5   0   3       3800.57       3966.95       180.61 o
   6   0   3       1537.37       1482.81        44.00 o
   7   0   3       4046.72       3686.98       121.45 o
   8   0   3         21.85         25.86        25.16 o
   9   0   3        193.36        186.74        24.62 o
  10   0   3          2.59          4.34        12.62 o
  11   0   3        692.28        607.77        59.58 o
  12   0   3         80.51         58.40        25.95 o
  13   0   3         56.60         49.10        24.53 o
 -13   1   3        194.49        190.44        34.53 o
 -12   1   3          0.34          0.03         8.92 o
 -11   1   3       1220.61       1161.88        88.85 o
 -10   1   3         47.01         46.53        33.52 o
  -9   1   3        370.07        385.82        34.62 o
  -8   1   3        696.07        686.85        50.27 o
  -7   1   3         19.20         20.89        37.58 o
  -6   1   3       4894.17       4588.31       156.80 o
  -5   1   3       7350.52       6939.73       165.93 o
  -4   1   3        794.25        741.86        88.77 o
  -3   1   3       1346.40       1194.75       341.59 o
  -2   1   3       2869.62       2678.33       113.96 o
  -1   1   3        147.45        128.19         7.94 o
   1   1   3       1715.18       1465.87        26.92 o
   2   1   3      10331.11       9549.56       346.10 o
   3   1   3       3806.53       3572.14        88.54 o
   4   1   3       4160.61       4054.95       105.17 o
   5   1   3      10903.92       9966.72       274.56 o
   6   1   3         28.90         38.02        11.54 o
   7   1   3        623.91        642.45        92.55 o
   8   1   3        137.89        137.80        10.15 o
   9   1   3        124.12        153.83        21.89 o
  10   1   3         71.59         63.87        18.18 o
  11   1   3          7.62          7.00        13.24 o
  12   1   3        326.66        306.90        53.61 o
  13   1   3         36.18         16.24        12.64 o
 -13   2   3        112.97        126.24        21.48 o
 -12   2   3          2.03          2.26        27.12 o
 -11   2   3        273.49        243.72        36.00 o
 -10   2   3          3.28          3.83        17.37 o
  -9   2   3       1607.97       1557.45        95.02 o
  -8   2   3         21.63         33.60        17.37 o
  -7   2   3          2.59          4.54         6.01 o
  -6   2   3        411.44        490.75        50.71 o
  -5   2   3       1706.71       1888.13       185.02 o
  -4   2   3        228.65        240.01        18.62 o
  -3   2   3       3982.93       4019.63       113.14 o
  -2   2   3      24001.40      23272.44       812.25 o
  -1   2   3      30103.81      30566.48       979.78 o
   0   2   3       2928.10       2783.63        62.77 o
   1   2   3       9729.48       9824.78       319.26 o
   2   2   3       5315.08       5220.28       128.43 o
   3   2   3      20399.43      20693.61       677.13 o
   4   2   3         13.66         14.18        23.06 o
   5   2   3       5488.76       5919.35       149.13 o
   6   2   3        305.93        348.96        30.00 o
   7   2   3        577.61        654.63        47.39 o
   8   2   3       3684.71       3746.35       105.04 o
   9   2   3        425.68        311.17        28.28 o
  10   2   3       1295.97       1363.75        90.50 o
  11   2   3       1637.32       1672.17       174.20 o
  12   2   3         58.70         62.49        19.35 o
  13   2   3        177.99        134.15        53.11 o
 -12   3   3         22.55         20.48        15.64 o
 -11   3   3        216.06        233.49        43.87 o
 -10   3   3         77.69         85.85        20.88 o
  -9   3   3        923.12        804.12        85.28 o
  -8   3   3        461.82        490.04        35.95 o
  -7   3   3       1282.02       1401.85        52.12 o
  -6   3   3       6236.33       6467.97       284.34 o
  -5   3   3       1337.45       1540.21        79.54 o
  -4   3   3       2303.47       2315.32        80.61 o
  -3   3   3        877.83        846.89        25.48 o
  -2   3   3        421.21        361.07        39.31 o
  -1   3   3       1291.11       1271.03        71.55 o
   0   3   3       3806.05       3353.96        97.69 o
   1   3   3       1481.31       1273.41        32.84 o
   2   3   3       1062.21       1064.69        44.19 o
   3   3   3        641.83        538.00        15.14 o
   4   3   3       2924.51       3258.07        82.84 o
   5   3   3       1490.71       1350.43        40.94 o
   6   3   3          0.08          0.09        89.50 o
   7   3   3       2042.63       1936.71        55.52 o
   8   3   3        219.73        241.25        13.84 o
   9   3   3          9.33          8.79        15.75 o
  10   3   3         20.48         18.22        27.74 o
  11   3   3         87.84        124.04        33.42 o
  12   3   3         10.03          9.33        50.58 o
  13   3   3        173.76        136.16        58.58 o
 -12   4   3        109.63        132.46        21.74 o
 -11   4   3       1247.46       1354.55       105.07 o
 -10   4   3        240.41        242.49        46.92 o
  -9   4   3         17.99         11.02        12.86 o
  -8   4   3         85.35         87.52        23.05 o
  -7   4   3       3259.89       3188.23       145.27 o
  -6   4   3       1068.18       1284.44        45.69 o
  -5   4   3        212.80        203.03        12.69 o
  -4   4   3        350.24        311.36        18.66 o
  -3   4   3        806.92        903.19        36.48 o
  -2   4   3        662.85        746.06        21.11 o
  -1   4   3       6452.16       6760.94       163.65 o
   0   4   3         87.54         92.03        14.00 o
   1   4   3      37164.60      38854.77      1355.70 o
   2   4   3       1037.12        939.53        25.91 o
   3   4   3       2186.64       2335.52        99.14 o
   4   4   3       3385.38       3666.57       105.45 o
   5   4   3       1396.18       1425.01        37.87 o
   6   4   3       1236.23       1234.77        37.62 o
   7   4   3       2848.97       3058.37        81.39 o
   8   4   3        130.51        154.18        22.49 o
   9   4   3       1374.13       1368.58        69.59 o
  10   4   3         30.58         33.81        13.12 o
  11   4   3       2446.93       2641.42       291.54 o
  12   4   3         62.62         61.93        33.58 o
  13   4   3         55.80         31.34        27.22 o
 -12   5   3          0.23         -0.04         7.94 o
 -11   5   3         70.57         52.41        20.57 o
 -10   5   3        112.00        136.39        26.67 o
  -9   5   3        413.00        438.64        36.61 o
  -8   5   3         34.72         28.46        17.75 o
  -7   5   3         16.39         18.13        29.85 o
  -6   5   3       1941.30       1867.15        63.93 o
  -5   5   3         47.41         27.34         8.05 o
  -4   5   3       2230.38       2229.06        90.67 o
  -3   5   3       3374.52       3673.26       110.73 o
  -2   5   3        306.61        265.23        36.94 o
  -1   5   3       7297.39       7183.72       206.12 o
   0   5   3        104.91         99.86        52.22 o
   1   5   3         28.84         31.50        10.11 o
   2   5   3        177.62        181.99         8.26 o
   3   5   3        960.91        968.01        29.26 o
   4   5   3         55.47         52.39        25.91 o
   5   5   3       3529.09       3470.05        86.80 o
   6   5   3          0.34          0.32        23.51 o
   7   5   3       1009.93        995.00        33.20 o
   8   5   3         23.43         22.96        42.46 o
   9   5   3        570.64        588.79        43.17 o
  10   5   3          6.76          8.92         7.96 o
  11   5   3       1239.84       1088.15        89.30 o
  12   5   3          0.10          0.10        82.48 o
  13   5   3        114.01         71.11        53.46 o
 -11   6   3        167.78        172.99        24.02 o
 -10   6   3       1009.51       1088.30        64.23 o
  -9   6   3        329.66        382.09        34.85 o
  -8   6   3        735.61        759.04        45.31 o
  -7   6   3        886.34       1108.69        59.61 o
  -6   6   3        101.19         78.69         9.37 o
  -5   6   3       1180.51       1404.36        47.33 o
  -4   6   3        417.05        562.12        21.78 o
  -3   6   3       2456.75       2974.13        89.23 o
  -2   6   3        594.58        660.94        17.11 o
  -1   6   3       4447.80       5500.93       183.54 o
   0   6   3         48.19         34.05         3.57 o
   1   6   3      17905.71      19398.40       614.30 o
   2   6   3        205.03        185.53         8.00 o
   3   6   3        130.26        195.85        17.50 o
   4   6   3         25.92         16.02         6.19 o
   5   6   3       2313.69       2256.02        71.37 o
   6   6   3         74.33         83.46        25.74 o
   7   6   3        225.37        274.93        14.77 o
   8   6   3        128.76        114.37        16.91 o
   9   6   3       3476.79       3590.48       142.95 o
  10   6   3        131.15        105.50        15.69 o
  11   6   3        223.17        255.60        24.89 o
  12   6   3          0.06         -0.58         4.18 o
  13   6   3        757.09        544.96       211.38 o
 -11   7   3        121.81        117.16        44.47 o
 -10   7   3         52.14         56.95        26.15 o
  -9   7   3        532.04        543.31        53.07 o
  -8   7   3       1795.99       1664.16       111.43 o
  -7   7   3        195.44        204.67        25.21 o
  -6   7   3        931.54       1002.03        56.80 o
  -5   7   3       4128.70       4785.35       198.79 o
  -4   7   3        135.41        169.43        43.00 o
  -3   7   3       3143.85       3342.77       118.30 o
  -2   7   3         83.35         92.08        67.57 o
  -1   7   3         58.15         55.48        48.98 o
   0   7   3       1308.98       1275.57        46.21 o
   1   7   3         15.53         19.26         6.35 o
   2   7   3       1084.46       1129.51        82.58 o
   3   7   3       3019.79       3300.76        91.21 o
   4   7   3          0.72          0.84       297.41 o
   5   7   3         32.71         31.95         8.75 o
   6   7   3        106.45         97.04        20.65 o
   7   7   3        652.60        620.49        35.28 o
   8   7   3        473.49        519.89        50.09 o
   9   7   3         14.26         22.99        18.94 o
  10   7   3         29.60         23.74        15.42 o
  11   7   3        855.58        796.14        65.49 o
  12   7   3        107.88         79.92        16.70 o
 -10   8   3          0.16          0.02        13.07 o
  -9   8   3        172.08        180.57        50.58 o
  -8   8   3        898.34       1030.42       104.99 o
  -7   8   3        134.53        126.41        37.50 o
  -6   8   3         76.47         89.21        38.38 o
  -5   8   3         65.69         65.17        43.64 o
  -4   8   3        333.78        367.35        84.82 o
  -3   8   3         67.23         68.85        27.04 o
  -2   8   3       1195.98       1045.71        66.15 o
  -1   8   3        432.23        432.29        21.67 o
   0   8   3         18.25         20.16         4.84 o
   1   8   3       1794.59       1830.36        49.07 o
   2   8   3         67.58         83.04         7.14 o
   3   8   3       3020.04       3002.30       129.92 o
   4   8   3       2430.93       2547.58       118.06 o
   5   8   3          0.19          0.17         5.16 o
   6   8   3         47.08         43.98         9.26 o
   7   8   3        789.50        730.49        38.52 o
   8   8   3        385.85        379.76        24.30 o
   9   8   3         74.34         72.73        21.73 o
  10   8   3          0.09          0.10       110.38 o
  11   8   3        471.00        487.47        31.30 o
  12   8   3        296.78        250.48        19.82 o
 -10   9   3        110.67        125.19        47.96 o
  -9   9   3         73.04         60.25        25.28 o
  -8   9   3          1.41          1.92        41.85 o
  -7   9   3        584.56        671.94        89.93 o
  -6   9   3        115.40        153.39        53.40 o
  -5   9   3        288.73        306.53        43.45 o
  -4   9   3        700.12        688.82        55.46 o
  -3   9   3        236.26        361.98        43.83 o
  -2   9   3          8.19          9.79        18.31 o
  -1   9   3        179.99        205.69        20.83 o
   0   9   3        826.30        752.12        29.82 o
   1   9   3        595.00        591.61        64.97 o
   2   9   3          0.64          0.86        15.82 o
   3   9   3         19.17         13.15        10.77 o
   4   9   3        819.15        918.12       109.81 o
   5   9   3       1439.15       1084.64        96.34 o
   6   9   3        161.10        168.86        81.65 o
   7   9   3        107.01        100.03        15.77 o
   8   9   3        586.96        440.55        56.64 o
   9   9   3        858.32        800.83        76.82 o
  10   9   3          8.95          7.82        93.55 o
  11   9   3        349.62        292.59        27.42 o
  12   9   3         12.27         16.58         7.52 o
  -9  10   3        267.55        232.76        62.71 o
  -8  10   3        101.49         92.89        41.47 o
  -7  10   3         80.45         82.95        33.14 o
  -6  10   3        244.79        363.40        56.46 o
  -5  10   3        669.80        723.10        68.37 o
  -4  10   3        310.47        354.09        53.92 o
  -3  10   3        272.48        322.28        46.97 o
  -2  10   3         92.11        123.53        28.98 o
  -1  10   3        215.04        239.68        37.52 o
   0  10   3        354.33        461.94        49.67 o
   1  10   3       6814.48       7544.57       482.83 o
   2  10   3         45.17         40.89        11.53 o
   3  10   3         88.75         72.75        16.57 o
   4  10   3         41.00         36.81        54.14 o
   5  10   3        375.10        414.68        33.05 o
   6  10   3        200.61        176.75        41.91 o
   7  10   3        359.90        306.76        32.50 o
   8  10   3         40.49         19.12        15.39 o
   9  10   3        884.48       1017.44        73.50 o
  10  10   3         64.17         82.88        23.38 o
  11  10   3          7.68         10.02        11.09 o
  -8  11   3         28.32         32.60        34.00 o
  -7  11   3        328.51        306.54        47.97 o
  -6  11   3        830.55        695.49        80.31 o
  -5  11   3        499.53        542.98        80.28 o
  -4  11   3         30.82         38.48        35.76 o
  -3  11   3        129.92        171.54        63.11 o
  -2  11   3        630.23        696.64        56.46 o
  -1  11   3        453.66        451.32        61.98 o
   0  11   3        212.71        276.24        46.22 o
   1  11   3         16.71         19.36        40.14 o
   2  11   3        256.64        243.62        63.75 o
   3  11   3        719.42        650.67        49.89 o
   4  11   3       1040.75       1061.03        60.75 o
   5  11   3       1154.99        975.59        56.12 o
   6  11   3         45.60         57.16        14.45 o
   7  11   3         32.01         29.13        10.00 o
   8  11   3         14.51         12.68        11.96 o
   9  11   3        258.97        265.44        46.98 o
  10  11   3        326.24        305.22        60.98 o
  11  11   3          3.17          8.23        11.85 o
  -7  12   3          3.69          4.26        19.18 o
  -6  12   3          1.45          0.55        12.20 o
  -5  12   3         55.03         54.74        24.79 o
  -4  12   3        350.99        389.13        59.61 o
  -3  12   3       2039.72       1504.98       121.95 o
  -2  12   3          1.09          1.15        36.64 o
  -1  12   3       1785.17       1953.74       169.11 o
   0  12   3       3847.61       4153.97       309.88 o
   1  12   3        166.64        231.97        50.61 o
   2  12   3       2570.03       2459.30       170.56 o
   3  12   3         23.00         16.15        26.65 o
   4  12   3        325.49        418.87        39.26 o
   5  12   3         61.80         88.65        22.62 o
   6  12   3         22.14         31.32        19.65 o
   7  12   3         78.37         83.36        16.10 o
   8  12   3        283.02        218.55        36.24 o
   9  12   3        366.90        354.02        33.94 o
  10  12   3          1.87          1.69        10.77 o
  -2  13   3        121.01         81.35        22.74 o
  -1  13   3       2120.36       1828.75       168.62 o
   0  13   3          0.61          1.08        29.64 o
   1  13   3         20.20         22.38        42.75 o
   2  13   3       1342.17       1202.89        93.46 o
   3  13   3        307.20        420.05       124.12 o
   4  13   3        650.47        549.28        59.43 o
   5  13   3         40.09         37.38        16.10 o
   6  13   3        757.25        622.48        43.00 o
   7  13   3        290.65        349.07        50.17 o
   8  13   3         38.90         32.48        13.08 o
   9  13   3          0.27          0.29         9.00 o
   0  14   3         48.38         59.64        21.80 o
   1  14   3         41.27         26.76        21.80 o
   2  14   3          4.47          7.07        24.41 o
   3  14   3        172.33        194.60        34.75 o
   5  14   3         24.76         24.09        17.44 o
   6  14   3        101.99         83.85        38.82 o
   7  14   3         21.00         30.70        13.08 o
  -1  15   3         21.65         -1.29         6.47 o
   0  15   3         19.17         29.62        20.73 o
   1  15   3          0.10          0.83         9.59 o
   2  15   3         16.03         26.79        17.86 o
   3  15   3        237.01        217.97        44.52 o
   4  15   3         15.40         16.92        24.41 o
   5  15   3         91.06         85.83        23.55 o
   6  15   3          9.72         24.77        13.95 o
  -4 -14   4        178.60        262.97        43.57 o
  -3 -14   4         91.98         55.77        27.13 o
  -2 -14   4          4.50         10.08        15.68 o
  -1 -14   4          8.51         14.24        14.82 o
   0 -14   4          2.02          2.50        27.90 o
   1 -14   4        260.00        322.28        44.89 o
  -7 -13   4         25.10         22.51        15.94 o
  -6 -13   4        338.72        468.66        80.86 o
  -5 -13   4         83.85        110.51        35.76 o
  -4 -13   4          5.93          6.44        13.07 o
  -3 -13   4         95.61         97.39        29.65 o
  -2 -13   4        289.72        352.74        89.93 o
  -1 -13   4       1442.85       1711.86       158.78 o
   0 -13   4         14.79         15.36        19.20 o
   1 -13   4        150.59        227.97        44.02 o
   2 -13   4        217.17        178.17        27.91 o
   3 -13   4          0.13          0.11        16.56 o
   4 -13   4         29.03         40.67        34.87 o
  -8 -12   4        227.00        322.43        33.31 o
  -7 -12   4         74.63         96.25        35.63 o
  -6 -12   4        196.79        220.20        39.15 o
  -5 -12   4        250.25        319.49        73.38 o
  -4 -12   4        375.12        383.43        41.64 o
  -3 -12   4        203.74        196.06        36.48 o
  -2 -12   4         50.24         57.43        78.61 o
  -1 -12   4          0.16          0.18        26.16 o
   0 -12   4         69.27         88.56        56.72 o
   1 -12   4         58.72         98.80        27.79 o
   2 -12   4          0.04          0.04        23.54 o
   3 -12   4         42.32         47.08        56.70 o
   4 -12   4        483.45        449.09        53.32 o
   5 -12   4         56.47         96.97        27.54 o
  -9 -11   4         37.96         38.78        20.92 o
  -8 -11   4        158.26        163.34        25.69 o
  -7 -11   4          4.41          5.09        32.27 o
  -6 -11   4        817.50        731.69       113.20 o
  -5 -11   4        326.78        314.75        43.63 o
  -4 -11   4        172.66        185.02        70.74 o
  -3 -11   4       1448.38       1500.27       152.85 o
  -2 -11   4        240.91        205.02        32.27 o
  -1 -11   4        130.24        149.90        31.39 o
   0 -11   4        689.13        707.74        61.93 o
   1 -11   4         44.73         41.01        26.16 o
   2 -11   4        750.57        748.40        73.86 o
   3 -11   4        117.17        121.62       113.72 o
   4 -11   4        374.99        360.00        74.26 o
   5 -11   4        322.83        358.27        57.58 o
   6 -11   4         56.47         56.60        43.86 o
   7 -11   4          5.04          5.39        20.92 o
 -10 -10   4          4.40          5.16        20.85 o
  -9 -10   4        112.48        153.19        21.57 o
  -8 -10   4         11.11         15.47        17.82 o
  -7 -10   4        180.39        194.85        37.29 o
  -6 -10   4        772.19        753.89        93.56 o
  -5 -10   4          1.21          1.02        17.43 o
  -4 -10   4         43.57         48.00        20.92 o
  -3 -10   4        527.19        619.11        65.96 o
  -2 -10   4         13.34         20.91        19.33 o
  -1 -10   4        345.18        401.90        34.54 o
   0 -10   4        499.47        554.29        40.95 o
   1 -10   4        115.41        118.73        21.70 o
   2 -10   4         85.66         94.02        31.34 o
   3 -10   4        857.92        775.54        73.98 o
   4 -10   4        486.50        454.96        59.38 o
   5 -10   4         57.75         66.65        21.05 o
   6 -10   4         66.54         63.56        28.78 o
   7 -10   4        292.36        312.98        47.51 o
   8 -10   4        174.22        151.38        30.73 o
 -11  -9   4        506.42        615.03        49.14 o
 -10  -9   4         57.94         62.65        29.57 o
  -9  -9   4        521.87        460.30        54.69 o
  -8  -9   4        813.13        827.51       108.78 o
  -7  -9   4       1030.32        831.42        86.40 o
  -6  -9   4        149.01        140.93        39.26 o
  -5  -9   4         50.44         51.28        34.00 o
  -4  -9   4       2164.12       2133.41       151.93 o
  -3  -9   4       1734.27       1795.88       112.45 o
  -2  -9   4        189.65        210.83        25.07 o
  -1  -9   4       1493.86       1358.33        85.61 o
   0  -9   4          7.39          8.48         9.54 o
   1  -9   4        397.85        401.41        33.09 o
   2  -9   4        427.06        431.50        43.66 o
   3  -9   4         40.67         43.60        23.08 o
   4  -9   4        227.07        283.20        48.55 o
   5  -9   4         15.89         10.87        14.82 o
   6  -9   4        807.98        908.99       122.40 o
   7  -9   4        340.70        324.31        73.58 o
   8  -9   4          0.21          0.99        13.95 o
   9  -9   4        107.96        114.92        35.11 o
 -11  -8   4        129.44        111.40        18.55 o
 -10  -8   4          0.75          0.75        14.65 o
  -9  -8   4        147.30        205.39        31.55 o
  -8  -8   4         90.44         74.22        43.66 o
  -7  -8   4        329.94        249.62        33.09 o
  -6  -8   4       1975.77       2100.98       163.12 o
  -5  -8   4        419.42        476.38        59.34 o
  -4  -8   4        273.12        298.26        24.58 o
  -3  -8   4         82.42         84.89        21.70 o
  -2  -8   4       2900.96       2946.62       146.86 o
  -1  -8   4         68.79         60.17        12.14 o
   0  -8   4        260.39        274.96        33.00 o
   1  -8   4         95.45         94.68        59.53 o
   2  -8   4        589.18        631.87        29.14 o
   3  -8   4        307.99        312.66        34.43 o
   4  -8   4        135.17        144.55        45.38 o
   5  -8   4        491.92        508.33        67.23 o
   6  -8   4          8.27          8.37        29.65 o
   7  -8   4         17.78         22.65        20.05 o
   8  -8   4        454.21        508.18       120.65 o
   9  -8   4         45.69         91.52        32.11 o
  10  -8   4         68.38         61.56        39.57 o
 -12  -7   4          3.11          3.43        29.65 o
 -11  -7   4        260.29        270.63        31.32 o
 -10  -7   4        556.51        567.10        42.51 o
  -9  -7   4         35.15         21.89        17.61 o
  -8  -7   4       2118.14       2295.55       174.45 o
  -7  -7   4         10.22         20.55        20.92 o
  -6  -7   4        308.14        261.47        47.12 o
  -5  -7   4        200.52        231.81        26.23 o
  -4  -7   4        936.48        908.03        51.03 o
  -3  -7   4        234.56        218.59        19.25 o
  -2  -7   4          4.15          3.91        17.58 o
  -1  -7   4        242.11        293.86        22.14 o
   0  -7   4         11.21         12.01        14.29 o
   1  -7   4        718.28        849.74        37.01 o
   2  -7   4       2606.72       2647.83        85.17 o
   3  -7   4       1517.60       1401.34        70.26 o
   4  -7   4        363.62        413.63        47.79 o
   5  -7   4        254.30        231.15        48.02 o
   6  -7   4         44.43         37.32        24.42 o
   7  -7   4        193.73        192.01        29.65 o
   8  -7   4         68.62         95.83        36.35 o
   9  -7   4        135.43        169.61        42.81 o
  10  -7   4          3.67          4.00        23.54 o
 -12  -6   4        155.90        113.84        44.31 o
 -11  -6   4          3.57          4.31         9.38 o
 -10  -6   4        203.54        212.91        23.35 o
  -9  -6   4        226.44        244.58        22.20 o
  -8  -6   4        104.37         99.82        14.91 o
  -7  -6   4          6.55          9.36        22.66 o
  -6  -6   4         39.11         50.20        20.93 o
  -5  -6   4       1883.14       2275.09        91.68 o
  -4  -6   4        498.90        457.07        26.26 o
  -3  -6   4          3.05          2.67         7.33 o
  -2  -6   4        104.05         88.37         9.43 o
  -1  -6   4          3.74          3.20         8.16 o
   0  -6   4       3898.94       4533.09       172.36 o
   1  -6   4       1851.36       1835.14        59.14 o
   2  -6   4       2764.10       2894.19        86.75 o
   3  -6   4        172.07        172.88        21.79 o
   4  -6   4       3906.77       4356.19       285.43 o
   5  -6   4        469.98        444.89        47.82 o
   6  -6   4       1622.11       1719.61       122.32 o
   7  -6   4        901.39        920.46       101.40 o
   8  -6   4          1.33          1.47        34.89 o
   9  -6   4        251.32        274.86        41.87 o
  10  -6   4        621.16        681.12       101.02 o
  11  -6   4         35.06         40.99        32.26 o
 -12  -5   4         95.67        105.11        19.08 o
 -11  -5   4         64.26         39.30        31.43 o
 -10  -5   4         72.74         61.15        40.73 o
  -9  -5   4       1345.74       1307.29        88.43 o
  -8  -5   4          1.81          2.87         8.40 o
  -7  -5   4          0.56          0.54        20.28 o
  -6  -5   4         28.24         28.57        21.87 o
  -5  -5   4       1205.67       1285.91        42.34 o
  -4  -5   4       2351.60       2442.65        93.52 o
  -3  -5   4        486.25        454.82       129.42 o
  -2  -5   4          8.62          7.81        56.80 o
  -1  -5   4       2823.70       2719.97       127.36 o
   0  -5   4          0.25          0.24       136.79 o
   1  -5   4       5614.81       5907.86       176.77 o
   2  -5   4        372.51        366.71        17.20 o
   3  -5   4       2573.41       2692.33        99.31 o
   4  -5   4         29.75         30.71         6.09 o
   5  -5   4        290.39        321.54        39.29 o
   6  -5   4        165.02        145.79        21.96 o
   7  -5   4         68.90         71.12        33.15 o
   8  -5   4        422.86        459.04        73.37 o
   9  -5   4        969.30        969.97       128.49 o
  10  -5   4        466.27        473.46        68.57 o
  11  -5   4          3.27          5.09        17.43 o
 -13  -4   4         57.01         54.56        17.59 o
 -12  -4   4         60.94         56.77        23.02 o
 -11  -4   4         37.20         35.54        18.09 o
 -10  -4   4         77.09         97.52        31.65 o
  -9  -4   4        468.80        488.11        31.17 o
  -8  -4   4         65.91         67.45        32.91 o
  -7  -4   4          9.39          7.97        12.33 o
  -6  -4   4         71.70         80.51         9.77 o
  -5  -4   4        391.78        398.88        14.88 o
  -4  -4   4        111.56        128.65        13.52 o
  -3  -4   4         23.64         20.72        12.11 o
  -2  -4   4        237.34        209.75         6.50 o
  -1  -4   4         66.68         59.27         7.82 o
   0  -4   4       2914.65       3308.31        90.89 o
   1  -4   4        929.57       1015.39        51.20 o
   2  -4   4        329.70        380.25        12.78 o
   3  -4   4        376.31        382.61        11.14 o
   4  -4   4        475.78        475.33        12.87 o
   5  -4   4        832.44        768.42        28.35 o
   6  -4   4       1604.63       1579.18        56.81 o
   7  -4   4        208.55        204.43        22.04 o
   8  -4   4         52.46         42.30        14.22 o
   9  -4   4         35.65         37.02        47.99 o
  10  -4   4        739.76        666.55        79.19 o
  11  -4   4         50.42         55.27        24.03 o
  12  -4   4         58.97         27.60        22.08 o
 -13  -3   4          4.36          2.35         7.94 o
 -12  -3   4          0.07          0.08        11.92 o
 -11  -3   4        475.00        426.06        42.93 o
 -10  -3   4        640.57        665.52        67.43 o
  -9  -3   4        701.81        561.27        47.72 o
  -8  -3   4       1878.51       1887.03        62.16 o
  -7  -3   4        744.34        781.97        31.12 o
  -6  -3   4       2830.99       3157.98        88.38 o
  -5  -3   4        245.37        256.67        12.53 o
  -4  -3   4        308.99        310.67        34.71 o
  -3  -3   4       3867.84       3396.38        77.70 o
  -2  -3   4      11214.77      11387.00       275.20 o
  -1  -3   4        265.60        214.24         7.91 o
   0  -3   4        338.78        291.31        51.71 o
   1  -3   4       3637.64       3895.91       104.10 o
   2  -3   4       1900.81       1705.20        35.41 o
   3  -3   4         14.00         16.20         4.03 o
   4  -3   4       3592.38       3597.30        85.35 o
   5  -3   4        392.01        366.16        87.41 o
   6  -3   4       1391.88       1328.43        43.45 o
   7  -3   4        612.91        626.18        33.08 o
   8  -3   4        518.63        422.04        44.28 o
   9  -3   4         32.04         29.10        18.01 o
  10  -3   4         26.43         20.18        11.84 o
  11  -3   4        160.48        140.13        29.72 o
  12  -3   4         35.73         26.77        14.92 o
 -13  -2   4        100.50        135.19        23.74 o
 -12  -2   4          9.46          9.57        24.03 o
 -11  -2   4        403.01        476.80        71.19 o
 -10  -2   4         28.58         30.10        20.32 o
  -9  -2   4         22.43         25.48        15.08 o
  -8  -2   4       1839.96       1807.14       149.60 o
  -7  -2   4        144.48        160.24        15.21 o
  -6  -2   4        226.46        229.23        12.12 o
  -5  -2   4       1070.63       1208.11        36.95 o
  -4  -2   4         13.81         13.96         6.70 o
  -3  -2   4      13784.78      13735.37       408.05 o
  -2  -2   4      25503.14      27006.59      1167.43 o
  -1  -2   4       9020.57       8621.95       248.53 o
   0  -2   4      20919.66      18694.08       480.66 o
   1  -2   4       1863.75       2049.69        40.59 o
   2  -2   4        179.56        168.34        16.32 o
   3  -2   4       3906.88       3579.20        78.69 o
   4  -2   4       1756.84       1823.18        96.33 o
   5  -2   4          1.24          1.49         4.41 o
   6  -2   4         26.74         23.62        40.60 o
   7  -2   4        452.07        491.36        21.03 o
   8  -2   4       1073.81       1087.34        58.22 o
   9  -2   4        229.14        262.12        24.46 o
  10  -2   4        502.08        423.71        40.58 o
  11  -2   4         97.68        112.33        24.93 o
  12  -2   4          1.75          1.39        16.13 o
 -13  -1   4         10.89         15.04        18.73 o
 -12  -1   4         41.70         46.69        17.23 o
 -11  -1   4         14.50         68.48        64.31 o
 -10  -1   4         79.00        106.26        29.55 o
  -9  -1   4        450.30        467.16        40.84 o
  -8  -1   4       2281.83       2378.02       125.25 o
  -7  -1   4        387.12        374.04        14.46 o
  -6  -1   4       1967.42       2151.99        60.95 o
  -5  -1   4       1539.46       1508.31        44.19 o
  -4  -1   4      19587.79      19876.31       538.22 o
  -3  -1   4      17825.72      17304.02       621.41 o
  -2  -1   4       9232.73       9226.52       208.93 o
  -1  -1   4       1267.70        836.67        18.43 o
   0  -1   4       5919.11       4961.13       201.32 o
   1  -1   4       8899.66       8379.70       473.79 o
   2  -1   4       6946.27       6376.81       142.20 o
   3  -1   4       9780.58       9355.02       224.45 o
   4  -1   4       9533.40       9722.21       388.44 o
   5  -1   4      14763.15      13909.60       391.14 o
   6  -1   4       2561.45       2514.63        76.03 o
   7  -1   4          1.59          1.59         5.27 o
   8  -1   4        154.13        185.10        30.96 o
   9  -1   4        126.24        140.93        24.84 o
  10  -1   4        128.67        116.48        25.73 o
  11  -1   4         17.50         24.53        19.35 o
  12  -1   4         84.54         55.01        17.56 o
  13  -1   4          0.04          0.03        12.64 o
 -13   0   4          0.54          0.87        10.77 o
 -12   0   4          0.01          0.01        17.56 o
 -11   0   4          7.41         10.62        31.28 o
 -10   0   4        116.02        127.83        25.81 o
  -9   0   4        553.32        569.86        49.65 o
  -8   0   4         50.25         29.93        17.98 o
  -7   0   4        465.87        445.79        24.29 o
  -6   0   4        328.92        311.05        50.93 o
  -5   0   4        365.27        425.07        18.46 o
  -4   0   4       2512.79       2685.26        97.02 o
  -3   0   4       4519.46       4635.07       126.21 o
  -2   0   4      86023.47     114361.02      4934.53 o
  -1   0   4        397.90        419.21        74.88 o
   0   0   4          3.91          6.98         1.74 o
   1   0   4       4037.66       4250.53        87.14 o
   2   0   4     103741.08     137469.14      5391.58 o
   3   0   4        297.98        306.81        51.94 o
   4   0   4       5271.90       5667.89       129.99 o
   5   0   4        419.54        489.39        16.37 o
   6   0   4       2767.07       2622.55        70.98 o
   7   0   4        161.86        146.60        12.60 o
   8   0   4          3.52          1.58         4.60 o
   9   0   4       1130.71       1112.04        71.48 o
  10   0   4         43.12         44.34        17.69 o
  11   0   4        198.18        197.26        37.39 o
  12   0   4        168.40        113.26        40.65 o
  13   0   4         21.65         18.52        19.80 o
 -13   1   4        158.44        164.36        23.52 o
 -12   1   4         78.69         77.25        22.74 o
 -11   1   4         54.65         46.00        22.66 o
 -10   1   4        292.01        361.95        49.18 o
  -9   1   4        432.02        408.67        75.30 o
  -8   1   4        325.56        343.38        30.25 o
  -7   1   4        630.14        570.91        27.67 o
  -6   1   4        791.72        825.45        44.23 o
  -5   1   4        123.78        109.49       134.79 o
  -4   1   4       3028.55       3021.62        75.85 o
  -3   1   4       1996.34       2081.73        51.46 o
  -2   1   4       6441.69       5426.17       119.27 o
  -1   1   4      16732.91      14777.45       380.24 o
   0   1   4          5.58          4.67       138.98 o
   1   1   4          7.77          6.78        33.32 o
   2   1   4       5092.85       4593.45       171.18 o
   3   1   4      13036.92      12713.80       600.85 o
   4   1   4      16109.60      15570.55       445.84 o
   5   1   4         10.44         10.87       105.08 o
   6   1   4       1522.79       1565.10        45.99 o
   7   1   4       2364.27       2238.30        61.65 o
   8   1   4          2.58          2.57        15.00 o
   9   1   4         12.74         13.73        22.20 o
  10   1   4          5.36          5.93        47.75 o
  11   1   4          1.92          1.66        19.69 o
  12   1   4        294.69        189.47        56.34 o
  13   1   4         55.23         34.33        23.50 o
 -13   2   4         89.95        102.42        23.79 o
 -12   2   4        184.52        221.34        35.43 o
 -11   2   4         89.83        117.96        29.74 o
 -10   2   4        182.94        237.73        37.29 o
  -9   2   4        185.16        223.96        29.26 o
  -8   2   4        475.57        544.11        37.25 o
  -7   2   4       2725.61       2793.63       108.51 o
  -6   2   4        349.33        363.28        45.31 o
  -5   2   4          5.32          5.09        26.64 o
  -4   2   4       2960.26       2990.63       104.68 o
  -3   2   4       3081.14       3342.30       141.97 o
  -2   2   4      61073.94      66610.84      2223.90 o
  -1   2   4       1201.07       1049.41        24.74 o
   0   2   4       5029.99       4638.36       258.00 o
   1   2   4        537.48        388.76         9.22 o
   2   2   4      29348.96      30515.66       980.03 o
   3   2   4       6877.17       7100.66       351.04 o
   4   2   4        157.27        142.02        16.86 o
   5   2   4        152.18        127.41        12.54 o
   6   2   4        174.07        194.61        10.67 o
   7   2   4         15.53         18.47         8.85 o
   8   2   4       1757.83       1912.34        56.28 o
   9   2   4         18.50         21.34        39.31 o
  10   2   4        434.49        399.55        45.19 o
  11   2   4         31.69         30.38        20.18 o
  12   2   4          5.66          2.50         8.79 o
  13   2   4          4.86          5.31        23.54 o
 -12   3   4        236.38        288.26        43.43 o
 -11   3   4        531.23        611.56        50.82 o
 -10   3   4        266.30        283.11        39.62 o
  -9   3   4        496.40        539.69        47.62 o
  -8   3   4          1.27          1.27        15.43 o
  -7   3   4       1380.70       1418.96        53.16 o
  -6   3   4          5.45          5.52        11.80 o
  -5   3   4       1807.07       1736.81        68.27 o
  -4   3   4        714.26        658.05        31.74 o
  -3   3   4        929.66        810.96        27.10 o
  -2   3   4       3896.53       3145.01       140.50 o
  -1   3   4      11950.77      10932.01       445.84 o
   0   3   4         29.14         26.69        94.46 o
   1   3   4        596.00        636.65        22.01 o
   2   3   4       4071.74       3568.06       146.97 o
   3   3   4       8245.54       8430.20       208.82 o
   4   3   4        155.98        184.18        13.70 o
   5   3   4        357.68        339.04        17.00 o
   6   3   4       5105.09       5096.11       133.70 o
   7   3   4        160.31        158.73        15.35 o
   8   3   4        388.27        420.29        31.28 o
   9   3   4          0.17          0.20        12.04 o
  10   3   4        798.53        679.95        48.65 o
  11   3   4        250.02        195.93        38.33 o
  12   3   4        121.78        127.57       127.44 o
  13   3   4        343.54        250.20        76.57 o
 -12   4   4        254.53        238.23        41.43 o
 -11   4   4         11.99         13.50        34.04 o
 -10   4   4        393.00        396.62        62.29 o
  -9   4   4        591.44        663.71       109.10 o
  -8   4   4        224.85        222.97        23.26 o
  -7   4   4        132.83        139.42        29.72 o
  -6   4   4       3408.77       3790.24       118.43 o
  -5   4   4        820.94        808.48        32.51 o
  -4   4   4        159.53        154.04        23.30 o
  -3   4   4       1113.23       1155.06        35.30 o
  -2   4   4       4310.80       4286.56       166.82 o
  -1   4   4        286.50        294.65        52.01 o
   0   4   4       5816.58       5770.06       204.79 o
   1   4   4       6823.09       6662.75       154.60 o
   2   4   4        197.13        177.38         8.15 o
   3   4   4       2553.47       2380.49        64.96 o
   4   4   4        300.15        306.28        12.30 o
   5   4   4         78.91         82.76         9.77 o
   6   4   4        132.53        124.56        12.48 o
   7   4   4        430.13        425.42        17.56 o
   8   4   4        544.93        554.77        26.10 o
   9   4   4        215.16        224.16        23.30 o
  10   4   4       3231.28       3263.56       163.85 o
  11   4   4          4.82          5.45        32.26 o
  12   4   4        178.01        129.24        46.22 o
  13   4   4          6.44          4.25        11.33 o
 -12   5   4          1.72          2.97         9.50 o
 -11   5   4          5.59          1.75        14.19 o
 -10   5   4        218.99        296.56        35.03 o
  -9   5   4        341.31        324.31        49.36 o
  -8   5   4         14.74         13.48        25.32 o
  -7   5   4        227.07        216.05        30.96 o
  -6   5   4       3453.88       3496.21       120.15 o
  -5   5   4       1606.88       1694.79        60.01 o
  -4   5   4         28.41         29.65        50.83 o
  -3   5   4        990.85        924.72       111.73 o
  -2   5   4        186.73        173.39        20.66 o
  -1   5   4        571.93        608.08        23.01 o
   0   5   4        404.37        423.40        63.98 o
   1   5   4        966.99        827.99        20.53 o
   2   5   4        949.25        964.17        25.10 o
   3   5   4          4.13          4.09         4.34 o
   4   5   4       2662.33       2945.53        71.31 o
   5   5   4       2415.22       2624.82        68.71 o
   6   5   4        878.59        800.18        27.28 o
   7   5   4       1437.34       1414.57        49.21 o
   8   5   4        501.53        497.26        26.86 o
   9   5   4         55.62         58.75        17.92 o
  10   5   4        341.23        301.97        22.45 o
  11   5   4         12.49          5.24        15.71 o
  12   5   4        617.46        493.79       139.89 o
  13   5   4        191.63        134.25        61.34 o
 -11   6   4        110.04        130.97        17.65 o
 -10   6   4        589.68        651.81        64.29 o
  -9   6   4        343.18        357.68        33.04 o
  -8   6   4        482.16        584.76        64.57 o
  -7   6   4       1119.20       1154.09        67.62 o
  -6   6   4          0.34          0.39        19.73 o
  -5   6   4        108.54        117.77        39.77 o
  -4   6   4       1100.00       1166.68        47.73 o
  -3   6   4          3.39          3.83        65.86 o
  -2   6   4        120.14        103.03         8.51 o
  -1   6   4         77.68         97.44         4.54 o
   0   6   4       2147.58       2170.33        64.01 o
   1   6   4         31.15         30.78         3.94 o
   2   6   4         97.81        117.34         8.87 o
   3   6   4       1605.53       1373.39        38.56 o
   4   6   4        634.51        625.07        18.45 o
   5   6   4       2388.43       2622.43        78.54 o
   6   6   4       1994.03       1987.12        59.28 o
   7   6   4       2434.38       2430.03        75.91 o
   8   6   4       1529.25       1671.86        70.41 o
   9   6   4         44.05         40.33        11.05 o
  10   6   4        273.79        220.67        32.08 o
  11   6   4        365.12        346.18        51.64 o
  12   6   4          3.73          3.37        20.43 o
  13   6   4         29.09         23.76       116.92 o
 -11   7   4        212.86        156.02        41.58 o
 -10   7   4        115.59        131.17        21.95 o
  -9   7   4        461.79        532.42        42.89 o
  -8   7   4         29.15         29.87        55.15 o
  -7   7   4         48.79         58.38        20.35 o
  -6   7   4        412.01        455.25        38.81 o
  -5   7   4         46.58         53.03        88.74 o
  -4   7   4       1223.79       1487.95        63.22 o
  -3   7   4        388.51        422.11        81.92 o
  -2   7   4       3869.93       4175.02       182.32 o
  -1   7   4       3650.81       3804.29       193.73 o
   0   7   4        411.95        391.80        20.58 o
   1   7   4          4.98          6.84         3.95 o
   2   7   4       5246.18       5358.60       176.25 o
   3   7   4       3258.22       3455.06        93.51 o
   4   7   4      11553.80      12147.71       369.43 o
   5   7   4        169.95        165.31        15.75 o
   6   7   4       1172.45       1090.51        37.95 o
   7   7   4          0.17          0.18        22.42 o
   8   7   4       1568.28       1674.33        74.83 o
   9   7   4          1.15          1.82         8.21 o
  10   7   4        346.46        243.41        32.98 o
  11   7   4        104.52         93.86        27.14 o
  12   7   4        203.64        166.88        29.19 o
 -10   8   4        138.26        138.64        29.65 o
  -9   8   4        183.33        211.03        36.63 o
  -8   8   4          1.89         10.46        17.43 o
  -7   8   4        924.11        892.90        78.63 o
  -6   8   4         63.95         46.35        12.77 o
  -5   8   4       1124.13       1146.96        71.69 o
  -4   8   4         36.54         77.54        11.18 o
  -3   8   4        517.00        381.95        19.80 o
  -2   8   4       1210.46       1209.70        59.68 o
  -1   8   4          8.16         15.38         2.66 o
   0   8   4       4824.57       5621.46       173.41 o
   1   8   4         23.50         13.77         3.67 o
   2   8   4        233.14        224.61         9.49 o
   3   8   4        233.40        195.67        10.44 o
   4   8   4      11245.79      12862.58       399.79 o
   5   8   4        137.23        127.86         8.54 o
   6   8   4         69.97         62.98         8.52 o
   7   8   4         46.45         60.98         9.25 o
   8   8   4       1512.42       1395.96        59.66 o
   9   8   4         37.28         39.73        13.95 o
  10   8   4       5561.05       6251.42       395.59 o
  11   8   4         24.45         28.32         8.59 o
  12   8   4          9.11          3.58         5.27 o
 -10   9   4          8.46          9.74        20.87 o
  -9   9   4        418.15        502.15       102.00 o
  -8   9   4        188.35        188.04        36.30 o
  -7   9   4        686.56        649.54        65.73 o
  -6   9   4       1599.98       1687.96       136.33 o
  -5   9   4        463.00        426.64        84.68 o
  -4   9   4         50.95         53.88        22.90 o
  -3   9   4        127.22        128.37        28.79 o
  -2   9   4        852.94        867.66        47.32 o
  -1   9   4        198.43        240.86        48.43 o
   0   9   4        415.08        445.61        21.40 o
   1   9   4        108.92         97.78        19.92 o
   2   9   4        486.26        540.82        40.28 o
   3   9   4          2.33          2.15        31.12 o
   4   9   4        766.77        741.15        38.75 o
   5   9   4        309.97        293.99        33.04 o
   6   9   4       1450.96       1408.72        90.68 o
   7   9   4         43.74         39.73        16.09 o
   8   9   4         16.99         19.28        15.22 o
   9   9   4         26.44         26.92        36.44 o
  10   9   4       4026.15       3479.99       440.47 o
  11   9   4         91.31         73.51        41.06 o
  12   9   4         65.77         54.75        13.65 o
  -9  10   4         64.13         50.29        24.10 o
  -8  10   4        811.54        956.16        93.49 o
  -7  10   4        217.20        247.16        77.24 o
  -6  10   4         12.57          7.90        25.28 o
  -5  10   4          7.60          5.74        20.92 o
  -4  10   4        277.48        258.80        38.39 o
  -3  10   4         41.20         45.75        18.31 o
  -2  10   4        247.34        334.87        35.77 o
  -1  10   4        306.62        234.28        26.14 o
   0  10   4       1208.95       1364.35       185.19 o
   1  10   4          5.66          5.97        23.56 o
   2  10   4       4250.65       4511.69       468.04 o
   3  10   4       1241.38       1179.13        76.03 o
   4  10   4        101.11         95.94        16.12 o
   5  10   4         42.22         49.50        28.86 o
   6  10   4          4.68          3.27        13.52 o
   7  10   4        302.54        277.10        28.36 o
   8  10   4        534.77        633.28        40.55 o
   9  10   4          4.17         12.82        55.79 o
  10  10   4        116.82         96.60        25.87 o
  11  10   4          0.58          0.52        14.01 o
  -8  11   4         38.34         22.88        21.61 o
  -7  11   4          1.92          2.17        32.26 o
  -6  11   4         85.10         87.27        35.76 o
  -5  11   4         40.92         55.16        35.75 o
  -4  11   4        258.97        357.03        70.34 o
  -3  11   4       1412.71       1152.89        99.67 o
  -2  11   4        109.51        149.26        25.51 o
  -1  11   4          7.14         11.43        15.69 o
   0  11   4        454.52        450.54        59.16 o
   1  11   4        113.70        182.32        18.95 o
   2  11   4          6.31          7.37        48.90 o
   3  11   4        927.25        962.61        50.15 o
   4  11   4       1924.05       1948.79       102.17 o
   5  11   4       1689.93       1408.35        75.30 o
   6  11   4        158.94        119.46        26.30 o
   7  11   4          1.56          1.83        17.56 o
   8  11   4         47.05         60.60        14.83 o
   9  11   4         11.11          8.52        29.65 o
  10  11   4          1.32          1.84        16.13 o
  11  11   4         58.16         28.06        20.63 o
  -7  12   4         40.86         84.14        37.49 o
  -6  12   4        477.54        500.85        88.14 o
  -5  12   4        160.90        148.03        65.79 o
  -4  12   4          3.23          2.92        20.92 o
  -3  12   4        454.71        211.37        25.91 o
  -2  12   4        352.50        371.83       155.88 o
  -1  12   4       1941.80       2067.84       171.43 o
   0  12   4       3085.97       3491.22       248.65 o
   1  12   4        941.17       1071.57        77.67 o
   2  12   4        198.06        195.06        33.45 o
   3  12   4       1376.06       1547.86        76.31 o
   4  12   4        218.64        177.95        50.30 o
   5  12   4         34.87         39.18        58.96 o
   6  12   4        900.37        842.52        63.89 o
   7  12   4        218.11        233.55        27.12 o
   8  12   4       2063.03       2044.25       189.29 o
   9  12   4        165.27        146.01        36.41 o
  10  12   4         34.11         12.02        12.82 o
  -2  13   4       3955.48       3687.54       266.95 o
  -1  13   4          2.67          3.22        21.80 o
   0  13   4         63.22        102.67        54.07 o
   1  13   4       2034.59       2540.17       206.34 o
   2  13   4        696.29        865.16       175.26 o
   3  13   4         84.33         76.26       130.79 o
   4  13   4         65.96         55.56        23.55 o
   5  13   4       1154.53        780.26        53.42 o
   6  13   4         97.26         83.08        17.13 o
   7  13   4        118.56        103.86        43.65 o
   8  13   4         44.93         29.96        25.28 o
   9  13   4          5.12          4.13         9.73 o
   0  14   4         89.70         71.56        53.24 o
   1  14   4         34.75         51.62        31.39 o
   2  14   4        388.66        297.53        44.38 o
   3  14   4          4.95          5.90        21.80 o
   4  14   4        678.18        723.82        94.41 o
   5  14   4          7.99          6.09        15.69 o
   6  14   4          2.14          0.00         9.31 o
   7  14   4        174.98        142.09        33.15 o
   8  14   4         70.52         85.41        25.73 o
  -1  15   4          0.02          0.09         4.36 o
   0  15   4          4.54         14.97        13.95 o
   1  15   4         14.10         24.70        10.46 o
   2  15   4        161.17         30.54        16.80 o
   3  15   4         12.28         42.13        19.03 o
   4  15   4         53.17         49.09        22.67 o
   5  15   4         44.65         31.93        10.46 o
   6  15   4        549.91        279.89       217.32 o
  -3 -14   5          3.49          4.48        27.03 o
  -2 -14   5         12.01         20.66        15.89 o
  -1 -14   5         22.75         59.27        23.43 o
   0 -14   5          0.16          0.20        31.39 o
  -6 -13   5        132.41        149.41        41.88 o
  -5 -13   5        120.55        171.40        38.09 o
  -4 -13   5        476.98        707.74       101.34 o
  -3 -13   5        187.59        269.87        50.70 o
  -2 -13   5        160.90        147.23        48.88 o
  -1 -13   5         19.88         18.83        25.10 o
   0 -13   5         24.14         34.89        20.05 o
   1 -13   5        336.56        282.22        70.97 o
   2 -13   5          7.03          8.10        15.69 o
   3 -13   5         83.27        122.29        41.96 o
  -8 -12   5         13.00         19.87        14.91 o
  -7 -12   5          1.84         10.91        10.77 o
  -6 -12   5         33.31         23.81        27.02 o
  -5 -12   5         24.04         81.34        30.50 o
  -4 -12   5         77.60         86.05        78.57 o
  -3 -12   5         65.82         69.58        35.74 o
  -2 -12   5        672.58        686.18        77.03 o
  -1 -12   5        595.38        610.52        62.95 o
   0 -12   5         40.61         37.77        32.27 o
   1 -12   5         55.79        112.55        37.49 o
   2 -12   5          0.80          0.90        54.08 o
   3 -12   5         84.58         82.91        34.89 o
   4 -12   5        910.63        962.91        88.18 o
   5 -12   5          2.32          1.07        17.43 o
  -9 -11   5         13.38         13.09        29.96 o
  -8 -11   5        259.07        277.69        28.19 o
  -7 -11   5        448.48        486.49        72.44 o
  -6 -11   5        671.70        831.29        72.92 o
  -5 -11   5         91.82        114.78       105.69 o
  -4 -11   5       1914.39       2123.25       163.84 o
  -3 -11   5        224.27        199.00        38.63 o
  -2 -11   5       1257.47       1341.28       135.96 o
  -1 -11   5        352.31        387.03        56.00 o
   0 -11   5        203.20        201.66        44.46 o
   1 -11   5        120.60        118.54        73.38 o
   2 -11   5         15.79         12.76        42.73 o
   3 -11   5        273.42        254.37        49.28 o
   4 -11   5         44.90         35.90        40.98 o
   5 -11   5        429.58        399.31        58.44 o
   6 -11   5       1051.56       1173.71        95.53 o
 -10 -10   5        255.80        293.13        38.88 o
  -9 -10   5          7.50         17.61        12.36 o
  -8 -10   5        397.37        506.37        83.40 o
  -7 -10   5       1187.23       1257.48       103.68 o
  -6 -10   5        545.78        727.33       101.17 o
  -5 -10   5         36.94         48.16        23.54 o
  -4 -10   5        606.21        632.48        78.03 o
  -3 -10   5          7.13          5.45        18.62 o
  -2 -10   5        190.22        130.10        22.09 o
  -1 -10   5        209.28        183.71        35.33 o
   0 -10   5          1.50          1.91        19.40 o
   1 -10   5         41.54         47.80        16.54 o
   2 -10   5        146.51         96.70        48.35 o
   3 -10   5          4.90          4.95        32.27 o
   4 -10   5         10.40         15.30        19.18 o
   5 -10   5          2.13          2.15        21.79 o
   6 -10   5         43.39         89.35        34.75 o
   7 -10   5         33.38         63.73        21.79 o
   8 -10   5         36.40         32.36        22.65 o
 -10  -9   5        221.81        264.99        29.66 o
  -9  -9   5         33.22         32.00        28.91 o
  -8  -9   5          2.66          3.03        42.72 o
  -7  -9   5        183.30        186.49        33.55 o
  -6  -9   5        121.99        104.50        39.54 o
  -5  -9   5         11.68         12.79        22.67 o
  -4  -9   5         65.50         53.36        21.19 o
  -3  -9   5        148.56        159.26        24.83 o
  -2  -9   5         44.93         58.68        27.18 o
  -1  -9   5          4.00          3.86        11.66 o
   0  -9   5       1412.23       1561.91        99.57 o
   1  -9   5        221.69        177.98        30.52 o
   2  -9   5         33.30         21.90        12.48 o
   3  -9   5         83.50        111.42        25.55 o
   4  -9   5         89.27        108.10        27.03 o
   5  -9   5        109.32         96.81        35.53 o
   6  -9   5        900.62        979.72        82.82 o
   7  -9   5         36.73         37.66        17.89 o
   8  -9   5        170.18        198.03        42.73 o
 -11  -8   5         98.40        118.81        24.75 o
 -10  -8   5         42.75         44.98        25.95 o
  -9  -8   5        100.67        100.00        23.05 o
  -8  -8   5        351.96        351.14        68.07 o
  -7  -8   5         58.22         55.18        25.29 o
  -6  -8   5        355.03        328.27        59.89 o
  -5  -8   5        179.05        212.44        51.50 o
  -4  -8   5        259.70        231.22        34.19 o
  -3  -8   5        229.12        204.27        41.51 o
  -2  -8   5          0.64          0.60        17.86 o
  -1  -8   5         68.95         74.44        22.39 o
   0  -8   5       1363.84       1465.62        70.01 o
   1  -8   5        448.22        403.25        40.17 o
   2  -8   5        101.12         89.37        35.77 o
   3  -8   5          0.52          0.47        27.90 o
   4  -8   5        868.26        927.83        83.46 o
   5  -8   5          1.54          1.62        20.05 o
   6  -8   5        502.37        607.27        57.89 o
   7  -8   5         75.71         84.30        43.62 o
   8  -8   5          0.04          0.03        16.56 o
   9  -8   5        134.93        133.14        44.49 o
 -12  -7   5        313.93        306.13        70.31 o
 -11  -7   5          7.01          5.56        15.56 o
 -10  -7   5        109.53         94.86        42.01 o
  -9  -7   5        164.63        173.61        28.16 o
  -8  -7   5         37.89         35.33        64.62 o
  -7  -7   5        553.61        571.12        56.31 o
  -6  -7   5        829.77        803.75        99.85 o
  -5  -7   5        252.39        301.37        29.76 o
  -4  -7   5        201.55        192.23        36.96 o
  -3  -7   5        142.13        162.55        17.02 o
  -2  -7   5       1327.20       1412.37        72.30 o
  -1  -7   5       1176.29       1236.31        67.36 o
   0  -7   5       5677.78       7181.11       319.32 o
   1  -7   5        107.79         94.65        12.57 o
   2  -7   5        134.20        146.21        12.10 o
   3  -7   5        376.77        315.76        27.60 o
   4  -7   5        164.85        196.86        39.25 o
   5  -7   5          8.30          7.43        25.29 o
   6  -7   5         28.29         31.04        34.02 o
   7  -7   5         80.00         61.09        49.53 o
   8  -7   5        234.10        248.09        43.52 o
   9  -7   5         81.57         95.58        27.31 o
  10  -7   5          0.37          1.74        13.07 o
 -12  -6   5          6.96          4.07         6.71 o
 -11  -6   5        124.84        123.08        32.26 o
 -10  -6   5         43.70         49.31        17.77 o
  -9  -6   5       1384.45       1618.27        92.03 o
  -8  -6   5          7.90         12.01        17.43 o
  -7  -6   5          2.19          3.67        29.64 o
  -6  -6   5         21.05         13.49        14.72 o
  -5  -6   5        467.21        495.07        34.25 o
  -4  -6   5         43.53         50.67        21.13 o
  -3  -6   5        986.57       1216.21        52.27 o
  -2  -6   5       2904.81       3370.24       144.72 o
  -1  -6   5        103.57        110.40        17.23 o
   0  -6   5         26.57         34.24         9.63 o
   1  -6   5        504.11        541.32        31.59 o
   2  -6   5        485.66        591.60        25.65 o
   3  -6   5       1419.75       1383.55        57.72 o
   4  -6   5        277.07        253.68        25.11 o
   5  -6   5         47.18         53.39        17.44 o
   6  -6   5          4.89          4.82        61.10 o
   7  -6   5        213.80        244.86        44.50 o
   8  -6   5        157.67        187.89        60.20 o
   9  -6   5        149.84        193.52        37.67 o
  10  -6   5        211.24        234.86        45.99 o
  11  -6   5        152.50        139.68        28.78 o
 -12  -5   5        168.74        156.29        30.77 o
 -11  -5   5        101.01         97.35        24.00 o
 -10  -5   5        106.80        101.82        22.59 o
  -9  -5   5        399.69        371.24        32.92 o
  -8  -5   5        529.24        426.79        37.20 o
  -7  -5   5        198.60        188.38        14.06 o
  -6  -5   5         24.84         24.33        12.55 o
  -5  -5   5       1178.69       1190.70        53.00 o
  -4  -5   5       4198.20       4126.26       256.93 o
  -3  -5   5       1313.03       1236.79        64.26 o
  -2  -5   5        244.42        270.46        27.45 o
  -1  -5   5        101.97         96.01       102.89 o
   0  -5   5       1482.52       1609.80        57.05 o
   1  -5   5        524.22        478.92        69.61 o
   2  -5   5        200.70        216.90       117.88 o
   3  -5   5       1384.53       1459.07        47.35 o
   4  -5   5          0.16          0.14         6.14 o
   5  -5   5         51.88         45.64        17.81 o
   6  -5   5        569.66        557.71        49.77 o
   7  -5   5       1101.12       1142.88        87.23 o
   8  -5   5          3.12          3.13        18.31 o
   9  -5   5        186.24        192.58        61.08 o
  10  -5   5       1237.87       1180.53       111.37 o
  11  -5   5          0.27          0.23        20.05 o
 -12  -4   5         14.88          9.16        15.97 o
 -11  -4   5         14.80         16.12        18.48 o
 -10  -4   5        283.90        297.89        69.00 o
  -9  -4   5          0.41          2.18         8.65 o
  -8  -4   5        769.89        809.56        61.13 o
  -7  -4   5         20.33         24.22         9.49 o
  -6  -4   5        961.15       1026.00        48.61 o
  -5  -4   5       1195.01       1323.23        57.94 o
  -4  -4   5        769.52        740.14        22.75 o
  -3  -4   5         31.52         30.18         6.10 o
  -2  -4   5          2.48          2.25         5.53 o
  -1  -4   5       2529.46       2775.21        83.49 o
   0  -4   5       3152.44       3583.13       104.14 o
   1  -4   5         16.77         16.99        13.50 o
   2  -4   5        202.14        214.86        12.52 o
   3  -4   5       1370.33       1449.86        41.41 o
   4  -4   5        395.36        332.79        11.85 o
   5  -4   5          4.03          4.20        78.24 o
   6  -4   5        342.94        356.56        49.51 o
   7  -4   5       2350.60       2247.76       176.33 o
   8  -4   5        720.24        604.94        62.73 o
   9  -4   5       1668.87       1553.27       126.91 o
  10  -4   5         34.82         33.02        38.37 o
  11  -4   5         29.61         15.64        24.41 o
  12  -4   5          6.96         -3.02        22.62 o
 -13  -3   5         44.06         44.89        12.28 o
 -12  -3   5        467.26        493.10        52.57 o
 -11  -3   5        454.19        409.57        37.77 o
 -10  -3   5         95.83         95.37        18.03 o
  -9  -3   5         47.08         65.56        15.16 o
  -8  -3   5       3248.13       3398.45       176.46 o
  -7  -3   5        113.57        147.07        14.22 o
  -6  -3   5         14.86         14.41        58.22 o
  -5  -3   5        118.81        114.86        12.17 o
  -4  -3   5        183.46        175.94        25.53 o
  -3  -3   5        823.37        831.60        27.30 o
  -2  -3   5        299.96        278.70        46.96 o
  -1  -3   5         57.75         57.87         4.43 o
   0  -3   5        860.88        785.84        22.98 o
   1  -3   5          7.36          6.14        18.55 o
   2  -3   5       1886.35       1874.44        58.21 o
   3  -3   5          0.96          0.94         5.29 o
   4  -3   5        265.31        244.06        11.38 o
   5  -3   5       3366.31       3218.60        79.58 o
   6  -3   5        550.05        525.02        20.65 o
   7  -3   5         13.09         11.34         5.73 o
   8  -3   5         67.97         61.30        12.90 o
   9  -3   5         62.15         47.08        16.55 o
  10  -3   5         21.60         22.07        26.62 o
  11  -3   5         88.55         56.44        13.82 o
  12  -3   5        107.20         44.75        19.31 o
 -13  -2   5          9.58          4.60        13.31 o
 -12  -2   5          2.81          3.26        34.13 o
 -11  -2   5         86.23        131.89        27.22 o
 -10  -2   5         45.57         46.82        19.55 o
  -9  -2   5        343.09        420.62        38.34 o
  -8  -2   5        463.63        488.38        42.97 o
  -7  -2   5          3.45          5.11         5.13 o
  -6  -2   5        296.28        329.89        20.44 o
  -5  -2   5        737.21        756.51        41.93 o
  -4  -2   5       1214.51       1462.38        35.88 o
  -3  -2   5        174.83        157.07         9.40 o
  -2  -2   5       3252.06       3215.41        69.06 o
  -1  -2   5       9184.75       8728.90       258.40 o
   0  -2   5        741.51        646.10        21.51 o
   1  -2   5       4852.52       4391.18        91.16 o
   2  -2   5       2329.89       2462.46        89.30 o
   3  -2   5        467.59        470.87        13.44 o
   4  -2   5          9.91          8.47        35.17 o
   5  -2   5        272.68        296.50        13.22 o
   6  -2   5         62.53         59.22         6.91 o
   7  -2   5        543.85        670.41        37.11 o
   8  -2   5        584.40        572.73        34.56 o
   9  -2   5       1345.72       1191.29        75.84 o
  10  -2   5          2.66          2.11        10.64 o
  11  -2   5         31.92         32.91        13.37 o
  12  -2   5         57.12         28.60        10.73 o
 -13  -1   5          0.47          0.94        11.45 o
 -12  -1   5         41.87         54.58        17.85 o
 -11  -1   5         15.07         24.95        25.54 o
 -10  -1   5        712.28        708.50        62.41 o
  -9  -1   5          2.80          1.83         8.79 o
  -8  -1   5        498.97        495.51        97.24 o
  -7  -1   5         12.89         12.45        13.99 o
  -6  -1   5        580.19        669.31        24.31 o
  -5  -1   5        995.29       1072.68       274.01 o
  -4  -1   5        324.32        314.39        98.45 o
  -3  -1   5         11.30         10.73       137.11 o
  -2  -1   5      11438.09      10760.51       416.09 o
  -1  -1   5       4596.03       4188.50       232.35 o
   0  -1   5       9637.77       8506.75       197.43 o
   1  -1   5      11338.92      10121.29       226.67 o
   2  -1   5      25119.14      24671.88       723.26 o
   3  -1   5       1198.22       1161.99        28.68 o
   4  -1   5       8275.57       8010.00       192.66 o
   5  -1   5         75.05         80.30       410.23 o
   6  -1   5       2247.87       1734.93        49.16 o
   7  -1   5         18.40         21.63         8.35 o
   8  -1   5        205.42        243.18        60.33 o
   9  -1   5          5.41          5.68        20.97 o
  10  -1   5        150.16        104.82        28.79 o
  11  -1   5        493.09        485.24        78.99 o
  12  -1   5          0.19          0.16        19.62 o
  13  -1   5        153.00         91.97        43.36 o
 -13   0   5         34.29         32.93        12.33 o
 -12   0   5         83.35         74.35        21.28 o
 -11   0   5        263.16        335.07        46.69 o
 -10   0   5        342.67        320.05        30.50 o
  -9   0   5       1194.27       1444.17        85.41 o
  -8   0   5        180.88        192.86        22.10 o
  -7   0   5         61.19         56.82         9.27 o
  -6   0   5        350.99        366.80        20.30 o
  -5   0   5       1109.74       1121.66        39.59 o
  -4   0   5       9097.94      10195.81       265.44 o
  -3   0   5       2034.83       2147.17        94.77 o
  -2   0   5      47229.35      51820.97      1771.82 o
  -1   0   5      22678.70      23374.67      1015.44 o
   0   0   5          1.31          1.37         1.65 o
   1   0   5      42700.77      43608.00      1331.78 o
   2   0   5      48396.35      53842.52      1812.62 o
   3   0   5       6001.36       6200.22       141.67 o
   4   0   5       7845.42       8664.64       239.36 o
   5   0   5         32.75         35.06        18.21 o
   6   0   5         53.56         57.70        10.10 o
   7   0   5         96.01         93.43        10.44 o
   8   0   5        297.57        265.25        14.25 o
   9   0   5       1330.28       1526.70       109.83 o
  10   0   5        408.06        361.89        40.13 o
  11   0   5         44.13         52.60        29.65 o
  12   0   5        129.01         88.43        27.24 o
  13   0   5         55.97         22.07        15.49 o
 -13   1   5         54.88         52.92        27.35 o
 -12   1   5        146.63        132.53        23.11 o
 -11   1   5        136.73        210.81        40.74 o
 -10   1   5        347.25        342.84        54.33 o
  -9   1   5        334.10        388.46        37.51 o
  -8   1   5        639.15        742.37        55.94 o
  -7   1   5         92.13        108.16        24.88 o
  -6   1   5       3041.99       3169.13       101.12 o
  -5   1   5         75.77         69.60       353.19 o
  -4   1   5      18157.35      18668.67       520.61 o
  -3   1   5       3824.74       3607.61       152.70 o
  -2   1   5       2805.20       2526.80        98.08 o
  -1   1   5      29031.05      27761.13       762.92 o
   0   1   5      14677.03      12480.66       295.28 o
   1   1   5       1325.60        839.72        25.46 o
   2   1   5         92.90         96.45       131.09 o
   3   1   5      26450.27      25045.13       801.01 o
   4   1   5       3955.33       4076.77       348.24 o
   5   1   5        415.03        415.05        27.38 o
   6   1   5        821.11        897.64        44.34 o
   7   1   5        221.89        216.56        11.27 o
   8   1   5        493.86        496.28        56.72 o
   9   1   5        339.28        316.12        26.09 o
  10   1   5         27.82         29.27        14.65 o
  11   1   5          2.16          3.23        12.55 o
  12   1   5        115.41         93.78        57.54 o
  13   1   5         24.80         26.47        18.41 o
 -13   2   5        163.05        156.82        41.01 o
 -12   2   5        115.64        124.55        22.17 o
 -11   2   5         70.08         58.09        28.68 o
 -10   2   5          0.22          0.22        21.87 o
  -9   2   5        185.43        195.45        85.37 o
  -8   2   5          8.46         12.28        21.61 o
  -7   2   5       3419.05       3647.10       125.65 o
  -6   2   5        777.64        919.77        41.39 o
  -5   2   5        454.86        491.09        63.72 o
  -4   2   5         20.82         18.29         2.71 o
  -3   2   5       3396.24       3678.28        80.77 o
  -2   2   5        157.52        155.69        30.95 o
  -1   2   5      17311.45      16171.56       584.63 o
   0   2   5       1206.82       1136.41        36.51 o
   1   2   5        164.97        162.44         3.81 o
   2   2   5         19.14         27.93         3.60 o
   3   2   5       2535.42       2310.17        54.93 o
   4   2   5       1879.84       1782.98        45.09 o
   5   2   5         37.00         36.74        10.87 o
   6   2   5        942.63       1006.98        34.12 o
   7   2   5        307.27        322.08        13.25 o
   8   2   5       3237.35       3383.55        98.52 o
   9   2   5        963.32        915.53        62.69 o
  10   2   5          0.38          0.33        10.28 o
  11   2   5       1215.31       1104.14       215.96 o
  12   2   5          0.53          0.67        19.69 o
  13   2   5         63.51         29.45        34.63 o
 -12   3   5         37.50         38.63        14.14 o
 -11   3   5        421.49        384.58        49.50 o
 -10   3   5        176.50        193.30        26.88 o
  -9   3   5        520.15        479.91        56.66 o
  -8   3   5       1145.52       1249.23        80.65 o
  -7   3   5        178.16        175.68        15.35 o
  -6   3   5        192.89        170.56        11.78 o
  -5   3   5         42.63         51.23        14.52 o
  -4   3   5        708.96        715.86        34.78 o
  -3   3   5        706.75        726.79        26.19 o
  -2   3   5       4039.98       3622.55        93.99 o
  -1   3   5       1659.74       1438.42        88.28 o
   0   3   5       8825.54       8178.93       211.27 o
   1   3   5         47.39         60.09         6.00 o
   2   3   5       5257.15       4908.85       116.62 o
   3   3   5         60.18         53.61        10.09 o
   4   3   5        396.23        362.06        15.64 o
   5   3   5        862.18       1031.86        31.89 o
   6   3   5         11.44         10.33         7.90 o
   7   3   5       1940.46       1928.45        59.65 o
   8   3   5       1283.65       1325.94        44.08 o
   9   3   5        189.31        161.33        33.81 o
  10   3   5         32.47         27.85        13.00 o
  11   3   5        395.23        299.99        61.23 o
  12   3   5        306.33        205.43        78.50 o
  13   3   5        132.69         56.01        63.89 o
 -12   4   5         75.70         84.18        17.75 o
 -11   4   5        358.46        375.63        50.17 o
 -10   4   5        152.66        186.43        40.33 o
  -9   4   5        401.53        432.59        68.25 o
  -8   4   5        722.85        826.27        56.75 o
  -7   4   5        182.56        171.18        32.10 o
  -6   4   5       1687.45       1809.90        62.68 o
  -5   4   5        528.27        514.87        23.29 o
  -4   4   5       3711.89       4193.57       128.26 o
  -3   4   5         25.53         50.33        10.33 o
  -2   4   5        491.78        401.42        21.67 o
  -1   4   5         40.09         43.21         4.42 o
   0   4   5        687.07        621.98        19.07 o
   1   4   5       3879.76       4043.97       125.98 o
   2   4   5        253.62        234.42        37.00 o
   3   4   5       3250.06       3703.14       149.20 o
   4   4   5       1390.87       1466.88        59.39 o
   5   4   5        756.30        816.15        28.59 o
   6   4   5       2545.03       2700.03        69.71 o
   7   4   5         65.77         67.06        10.00 o
   8   4   5          9.67         17.19         9.66 o
   9   4   5       1214.48       1216.05        62.35 o
  10   4   5        183.04        170.28        28.97 o
  11   4   5          3.93          3.92         8.75 o
  12   4   5          8.84          5.40        14.38 o
  13   4   5        168.85        141.09        83.58 o
 -12   5   5          0.09          0.12        24.29 o
 -11   5   5        151.34        231.35        30.84 o
 -10   5   5        251.30        242.36        47.35 o
  -9   5   5         90.93         93.36        20.10 o
  -8   5   5       1367.47       1411.27        85.14 o
  -7   5   5        434.82        429.06        37.60 o
  -6   5   5        130.14        142.39        23.01 o
  -5   5   5        568.61        651.45        57.42 o
  -4   5   5       1108.43       1091.69        48.71 o
  -3   5   5       7726.79       8492.79       270.83 o
  -2   5   5        384.70        339.92        22.19 o
  -1   5   5       1243.34       1315.99        74.39 o
   0   5   5       4137.77       4412.45       127.00 o
   1   5   5       1731.63       1747.91        42.25 o
   2   5   5       2383.06       2429.52        60.58 o
   3   5   5        614.57        616.54        17.61 o
   4   5   5       4340.12       4194.66       103.22 o
   5   5   5         51.36         56.75        29.37 o
   6   5   5        355.26        338.51        20.76 o
   7   5   5          1.44          1.36        10.01 o
   8   5   5          0.68          1.72         5.70 o
   9   5   5          4.04          3.90        45.19 o
  10   5   5        616.61        512.58        67.72 o
  11   5   5         62.15         48.94        14.91 o
  12   5   5        197.44        205.73        59.32 o
  13   5   5        945.19       1116.78       119.66 o
 -11   6   5          5.52          6.08        11.26 o
 -10   6   5        294.53        354.84        40.56 o
  -9   6   5       1104.79       1280.05        72.68 o
  -8   6   5         17.47         20.66        16.55 o
  -7   6   5        230.50        254.87        50.41 o
  -6   6   5        405.45        490.93        43.34 o
  -5   6   5         21.93         25.10        10.66 o
  -4   6   5       2856.15       3484.71       188.80 o
  -3   6   5        291.11        265.91        20.53 o
  -2   6   5       4934.67       5242.57       205.63 o
  -1   6   5       8974.41      10382.03       249.80 o
   0   6   5        400.94        367.99        13.08 o
   1   6   5         66.71         84.85        23.39 o
   2   6   5       1603.30       1457.58        36.48 o
   3   6   5      12581.44      13627.73       378.75 o
   4   6   5        622.13        619.65        41.07 o
   5   6   5        182.86        176.30        14.25 o
   6   6   5       6695.11       6847.87       195.72 o
   7   6   5        780.54        839.22        39.09 o
   8   6   5       1167.03       1116.46        58.35 o
   9   6   5        588.68        560.73        42.19 o
  10   6   5       2013.62       2083.60       216.01 o
  11   6   5        191.27        184.37        43.52 o
  12   6   5         91.52         63.08        19.83 o
  13   6   5        445.77        522.19        47.87 o
 -11   7   5        488.02        413.07        82.56 o
 -10   7   5        439.29        530.87        51.02 o
  -9   7   5        153.66        167.94        24.18 o
  -8   7   5        580.82        621.37        49.21 o
  -7   7   5         35.52         37.48        15.02 o
  -6   7   5          3.70          3.84        26.34 o
  -5   7   5        706.89        763.06        55.52 o
  -4   7   5         16.54         18.78        21.33 o
  -3   7   5        714.69        800.17        35.37 o
  -2   7   5       1693.48       1554.22        61.97 o
  -1   7   5          0.91          0.93        31.49 o
   0   7   5        442.43        427.56        19.39 o
   1   7   5       2509.34       2644.11        86.01 o
   2   7   5       1904.22       1775.60        43.84 o
   3   7   5       1942.34       2092.68       170.52 o
   4   7   5        918.34        962.60        57.23 o
   5   7   5       2576.53       2625.84        72.62 o
   6   7   5       2173.86       2087.74        62.24 o
   7   7   5          4.26          3.88         9.80 o
   8   7   5         26.85         29.96        39.10 o
   9   7   5          2.11          3.69         7.94 o
  10   7   5        658.24        553.09        55.86 o
  11   7   5        399.63        362.13        73.96 o
  12   7   5         12.73          7.95         9.19 o
 -10   8   5         11.37          6.55        17.58 o
  -9   8   5        200.00        159.23        33.62 o
  -8   8   5        106.78        112.55        34.33 o
  -7   8   5        392.92        329.69        41.98 o
  -6   8   5        466.82        539.87        42.94 o
  -5   8   5        909.82        844.33        49.44 o
  -4   8   5       2049.98       2253.42       115.35 o
  -3   8   5        701.33        648.14        31.46 o
  -2   8   5        583.73        604.88        27.08 o
  -1   8   5        296.61        307.33        14.62 o
   0   8   5         51.30         64.63         6.33 o
   1   8   5       1312.06       1352.88        36.09 o
   2   8   5         20.43         24.79         5.26 o
   3   8   5        438.99        454.43        42.37 o
   4   8   5         23.22         25.28        34.42 o
   5   8   5         30.55         43.86         9.90 o
   6   8   5         25.13         24.72         8.44 o
   7   8   5        377.15        328.30        28.25 o
   8   8   5        235.62        241.88        21.72 o
   9   8   5         16.70         14.77        11.18 o
  10   8   5        885.88        828.84        65.25 o
  11   8   5        247.09        244.49        60.51 o
  12   8   5        165.38        143.52        45.31 o
 -10   9   5          1.80          2.22        13.07 o
  -8   9   5        163.25        178.80        33.14 o
  -7   9   5        546.47        505.90        58.49 o
  -6   9   5        324.53        359.56        83.00 o
  -5   9   5          9.88          9.31        30.53 o
  -4   9   5         13.07         11.74        14.82 o
  -3   9   5        443.92        433.88        59.35 o
  -2   9   5         70.26         63.25        47.24 o
  -1   9   5        634.82        648.97        45.05 o
   0   9   5        658.77        628.25        23.63 o
   1   9   5          1.76          1.47         4.19 o
   2   9   5         96.40        113.60        13.12 o
   3   9   5        842.86        833.39        33.95 o
   4   9   5          0.16          0.18        15.48 o
   5   9   5       1528.42       1461.32        48.43 o
   6   9   5         23.80         25.69        32.77 o
   7   9   5        296.56        248.12        22.92 o
   8   9   5        329.49        340.55        34.49 o
   9   9   5       1467.68       1360.68       187.70 o
  10   9   5         40.67         37.18       176.99 o
  11   9   5        703.71        684.29        63.91 o
  12   9   5         87.31         80.93        20.21 o
  -9  10   5         10.46         21.79        16.56 o
  -8  10   5        125.34        181.36        48.83 o
  -7  10   5         60.21         94.15        40.10 o
  -6  10   5         13.30         -6.10        21.79 o
  -5  10   5        120.25        106.37        36.62 o
  -4  10   5        817.27        880.47        68.13 o
  -3  10   5          9.11         19.18        12.20 o
  -2  10   5         19.75         35.74        13.95 o
  -1  10   5        166.10        218.01        22.67 o
   0  10   5       1659.18       1724.18       118.21 o
   1  10   5         55.10         55.84         6.33 o
   2  10   5        102.48        112.44         9.08 o
   3  10   5        764.86        729.89        36.94 o
   4  10   5         34.59         35.30         8.37 o
   5  10   5       1118.51        981.63        46.52 o
   6  10   5        167.91        139.49        10.59 o
   7  10   5        152.86        164.48        18.48 o
   8  10   5          7.98          4.41         7.52 o
   9  10   5       1640.33       1523.54       107.74 o
  10  10   5          3.39          7.74         6.20 o
  11  10   5        112.09        101.56        31.13 o
  -8  11   5          0.56          0.45        21.80 o
  -7  11   5         75.77         68.58        32.27 o
  -6  11   5        464.10        509.23        69.44 o
  -5  11   5        165.60        144.13        35.70 o
  -4  11   5        153.55        191.04        50.64 o
  -3  11   5       2079.39       2126.52       151.32 o
  -2  11   5        660.48        686.95        66.37 o
  -1  11   5        702.93        742.70        67.09 o
   0  11   5        312.17        336.93        44.49 o
   1  11   5         13.46         19.84        37.51 o
   2  11   5        936.16        931.02        50.60 o
   3  11   5       3309.55       3120.32       166.64 o
   4  11   5        783.46        755.67        41.36 o
   5  11   5          8.45          8.15        18.47 o
   6  11   5         66.05         68.40        28.73 o
   7  11   5        529.88        619.89        89.75 o
   8  11   5          3.40          3.31         8.63 o
   9  11   5        120.92         91.98        60.17 o
  10  11   5          0.92          0.73        24.85 o
  11  11   5        120.49        142.07        37.99 o
  -7  12   5          0.67          6.56        19.18 o
  -6  12   5          3.11          2.67        36.62 o
  -5  12   5        654.46        557.07        82.40 o
  -4  12   5       2190.00       2111.92       161.96 o
  -3  12   5         93.71          1.64        11.51 o
  -2  12   5        923.06       1145.68       209.63 o
  -1  12   5          5.13          6.59        96.17 o
   0  12   5        380.12        374.10        53.23 o
   1  12   5        249.99        268.89        39.27 o
   2  12   5        107.90        112.15        27.48 o
   3  12   5       3450.02       3474.25       176.71 o
   4  12   5        300.06        275.95        26.41 o
   5  12   5         84.55         67.14        17.20 o
   6  12   5        201.55        186.10        78.24 o
   7  12   5        701.72        668.13        44.54 o
   8  12   5         75.75         75.06        39.67 o
   9  12   5          6.68          1.50        15.96 o
  10  12   5        280.49        292.22        34.12 o
  -1  13   5          9.37         28.51        28.51 o
   0  13   5       3655.49       3383.93       247.07 o
   1  13   5        256.24        299.17        55.87 o
   2  13   5        221.65        224.34        51.52 o
   3  13   5         26.55         33.41        58.41 o
   4  13   5        730.15        657.96        55.45 o
   5  13   5       1000.58        888.99        97.99 o
   6  13   5         14.12         78.46        23.18 o
   7  13   5        363.12        260.64        33.49 o
   8  13   5          1.15          0.76        10.02 o
   9  13   5         57.27         59.23        46.23 o
   0  14   5         29.18         -3.05        10.17 o
   1  14   5       1496.63       1394.68       104.23 o
   2  14   5        151.98         95.28        27.93 o
   3  14   5       1574.34       1719.82       117.37 o
   4  14   5          0.63          0.47        15.69 o
   5  14   5         65.28         56.45        16.81 o
   6  14   5        414.12        372.77        34.79 o
   7  14   5         26.26          7.74         8.09 o
   8  14   5         64.37         45.44        26.78 o
  -1  15   5          0.64          0.00         3.49 o
   0  15   5         42.63          0.00         3.49 o
   2  15   5         30.97          4.43         7.85 o
   3  15   5        375.64        431.34        36.65 o
   4  15   5         69.69         17.65        29.51 o
   5  15   5          1.00          0.71        28.33 o
   6  15   5          3.55          1.96        71.51 o
   3  16   5          1.69          0.00         4.36 o
  -5 -13   6         77.95         86.10        18.31 o
  -4 -13   6        203.96        171.27        40.78 o
  -3 -13   6         75.50         61.96        38.88 o
  -2 -13   6          0.03          0.03        37.49 o
  -1 -13   6          6.48          7.70        40.99 o
   0 -13   6         15.69         31.66        20.65 o
   1 -13   6        174.23        301.39        45.52 o
   2 -13   6        171.41        148.92        43.62 o
  -7 -12   6         29.75         33.90        19.73 o
  -6 -12   6         75.06         78.12        22.67 o
  -5 -12   6         40.20         46.09        39.24 o
  -4 -12   6          1.60          2.28        13.07 o
  -3 -12   6         45.40         60.34        23.29 o
  -2 -12   6         92.13        100.40        47.12 o
  -1 -12   6          4.92         10.37        18.31 o
   0 -12   6         73.55         71.17        28.20 o
   1 -12   6        340.09        352.37        43.63 o
   2 -12   6         20.96          7.77        13.95 o
   3 -12   6         23.42         27.60        30.52 o
   4 -12   6         12.71         11.09        24.41 o
  -8 -11   6        145.46        211.27        28.16 o
  -7 -11   6        341.03        350.14        44.83 o
  -6 -11   6          1.29          1.31       103.19 o
  -5 -11   6       1689.74       2213.45       172.88 o
  -4 -11   6        186.34        164.93        44.73 o
  -3 -11   6          3.24          3.78        43.62 o
  -2 -11   6         33.45         35.21        24.41 o
  -1 -11   6        162.88        223.73        29.71 o
   0 -11   6        157.79        168.31        31.07 o
   1 -11   6       1774.37       1830.47       145.48 o
   2 -11   6        480.37        492.04        58.29 o
   3 -11   6          0.28          0.28        54.08 o
   4 -11   6         15.87         18.53        21.79 o
   5 -11   6         66.73         48.27        25.48 o
   6 -11   6         31.67         27.00        22.23 o
  -9 -10   6        212.30        264.48        48.42 o
  -8 -10   6        391.28        479.34        54.90 o
  -7 -10   6          2.06          5.05        26.15 o
  -6 -10   6        656.13        778.91        86.50 o
  -5 -10   6        193.12        275.68        78.08 o
  -4 -10   6          0.14          0.15        16.56 o
  -3 -10   6         39.33         34.89        28.21 o
  -2 -10   6        126.04        136.17        40.03 o
  -1 -10   6        114.08         91.28        22.95 o
   0 -10   6          3.40          4.11        12.54 o
   1 -10   6         83.05         77.78        20.81 o
   2 -10   6          2.83          2.93        48.87 o
   3 -10   6        431.62        428.20        67.73 o
   4 -10   6         18.00         16.01        18.31 o
   5 -10   6        564.50        652.45        90.58 o
   6 -10   6        144.49        171.27        47.91 o
   7 -10   6          7.56         15.45        32.44 o
 -10  -9   6          4.55          6.88        10.95 o
  -9  -9   6        341.69        442.03        38.28 o
  -8  -9   6         17.60         31.92        20.05 o
  -7  -9   6         48.19         48.80        21.79 o
  -6  -9   6         16.07         17.15        21.79 o
  -5  -9   6         50.00         49.73        45.38 o
  -4  -9   6          4.74          5.20        22.39 o
  -3  -9   6          3.73          4.31        25.36 o
  -2  -9   6        382.60        482.80        42.95 o
  -1  -9   6         46.93         43.91        31.16 o
   0  -9   6        327.95        339.95        29.92 o
   1  -9   6        120.39         57.73        20.34 o
   2  -9   6         15.67          7.95         8.79 o
   3  -9   6        256.44        241.77        34.89 o
   4  -9   6        100.11         99.30        41.88 o
   5  -9   6        974.70       1051.58        84.59 o
   6  -9   6        791.12        893.36        78.11 o
   7  -9   6          1.24         -0.70         7.84 o
   8  -9   6          0.00          0.00        19.18 o
 -11  -8   6          1.25          1.30        15.43 o
 -10  -8   6          0.26          2.27        12.28 o
  -9  -8   6         74.50         86.42        19.88 o
  -8  -8   6       1251.93       1452.92       115.43 o
  -7  -8   6       3316.54       3665.84       279.76 o
  -6  -8   6       1598.49       1717.29       119.52 o
  -5  -8   6         14.24         14.25        29.31 o
  -4  -8   6        864.95        932.16        60.95 o
  -3  -8   6          7.08         18.20        14.83 o
  -2  -8   6        488.19        481.95        40.97 o
  -1  -8   6         28.48         35.91        30.51 o
   0  -8   6        957.46       1122.74        73.94 o
   1  -8   6        146.10        186.89        30.76 o
   2  -8   6        637.14        727.46        42.60 o
   3  -8   6       1350.78       1369.38        97.90 o
   4  -8   6         20.21         16.13        27.90 o
   5  -8   6        885.73        800.33        68.46 o
   6  -8   6         39.62         37.60        20.05 o
   7  -8   6        272.11        280.78        53.22 o
   8  -8   6         17.35          5.68        15.61 o
   9  -8   6        249.09        277.63        42.97 o
 -11  -7   6          7.44          1.49         8.37 o
 -10  -7   6        514.39        557.32        46.14 o
  -9  -7   6        804.15        626.54       102.88 o
  -8  -7   6         20.63         19.79        19.18 o
  -7  -7   6          5.85          5.10        35.75 o
  -6  -7   6        196.67        198.75        28.78 o
  -5  -7   6       5096.92       5088.69       253.90 o
  -4  -7   6          0.68          0.50        12.62 o
  -3  -7   6         92.97        115.62        17.55 o
  -2  -7   6        281.03        305.39        92.54 o
  -1  -7   6        578.40        662.80        29.99 o
   0  -7   6       1520.17       1694.96       133.90 o
   1  -7   6        317.45        419.96        29.42 o
   2  -7   6          2.93         15.73        10.92 o
   3  -7   6        134.07        141.90        16.99 o
   4  -7   6         77.71         62.09        29.47 o
   5  -7   6        277.21        270.93        47.14 o
   6  -7   6        734.08        825.71       101.82 o
   7  -7   6        330.10        321.42        69.84 o
   8  -7   6        168.65        135.29        47.75 o
   9  -7   6         54.48         79.58        18.31 o
  10  -7   6         41.35         30.97        23.98 o
 -12  -6   6         72.01        105.91        35.85 o
 -11  -6   6          7.88          7.99        15.69 o
 -10  -6   6          3.23          2.50        28.34 o
  -9  -6   6         36.82         32.96        13.78 o
  -8  -6   6        169.58        184.67        76.42 o
  -7  -6   6         43.97         50.71        20.92 o
  -6  -6   6        277.59        240.92        39.11 o
  -5  -6   6         16.20         18.06        38.54 o
  -4  -6   6       1319.99       1518.36        72.80 o
  -3  -6   6       2275.58       2486.29       138.29 o
  -2  -6   6       1296.98       1342.89        61.70 o
  -1  -6   6         14.72         15.95         8.84 o
   0  -6   6       2269.82       2723.04       115.58 o
   1  -6   6       2124.30       2749.17       103.44 o
   2  -6   6        215.83        298.31        17.45 o
   3  -6   6        946.27       1005.56        42.11 o
   4  -6   6       1025.68        931.20        38.13 o
   5  -6   6       3875.75       4129.34       276.65 o
   6  -6   6        204.57        234.25        44.51 o
   7  -6   6        546.20        520.69        50.75 o
   8  -6   6        768.80        913.58        80.11 o
   9  -6   6        208.18        205.53        41.86 o
  10  -6   6         38.87         37.78        20.05 o
 -12  -5   6        140.06         98.81        37.83 o
 -11  -5   6          7.12          7.15        58.44 o
 -10  -5   6        739.49        694.89       100.68 o
  -9  -5   6        256.06        214.07        26.41 o
  -8  -5   6       2190.58       2029.45       292.56 o
  -7  -5   6       1077.72        941.14       113.53 o
  -6  -5   6        123.43        119.14        18.79 o
  -5  -5   6       1275.12       1280.00        52.07 o
  -4  -5   6        646.98        640.78        29.09 o
  -3  -5   6        810.36        720.51        36.54 o
  -2  -5   6       2502.14       2850.88       109.16 o
  -1  -5   6       2846.80       2792.32       115.49 o
   0  -5   6        495.00        584.65        25.40 o
   1  -5   6        956.36        983.42        44.21 o
   2  -5   6       3265.03       3681.18       108.90 o
   3  -5   6         96.66        105.41        10.53 o
   4  -5   6        106.31        110.08        11.11 o
   5  -5   6        617.28        707.90        74.94 o
   6  -5   6         23.57         26.91        13.95 o
   7  -5   6       2241.23       2084.93       144.99 o
   8  -5   6         78.06         69.78        38.39 o
   9  -5   6       1887.71       1841.80       141.93 o
  10  -5   6         65.73         63.19        27.03 o
  11  -5   6        327.24        232.25        51.07 o
 -12  -4   6         69.51         54.48        30.41 o
 -11  -4   6          0.61          0.52        11.61 o
 -10  -4   6         60.01         50.11        15.48 o
  -9  -4   6        263.23        290.95        24.37 o
  -8  -4   6        518.51        546.34        47.39 o
  -7  -4   6        355.05        326.13        30.85 o
  -6  -4   6          0.22          0.20        38.74 o
  -5  -4   6          7.88          7.07         6.62 o
  -4  -4   6        206.55        192.97         8.47 o
  -3  -4   6         42.61         36.72        11.13 o
  -2  -4   6        483.09        485.45        20.46 o
  -1  -4   6       1411.50       1592.96        48.91 o
   0  -4   6        668.99        737.44        45.13 o
   1  -4   6         48.67         55.01         7.66 o
   2  -4   6       1726.62       1749.85        54.75 o
   3  -4   6         58.48         60.43        14.03 o
   4  -4   6        229.67        222.87        13.70 o
   5  -4   6        956.57       1011.12        55.40 o
   6  -4   6        379.07        433.27       119.90 o
   7  -4   6        629.13        632.62        76.86 o
   8  -4   6        852.84        943.38        89.24 o
   9  -4   6        401.22        341.08        40.45 o
  10  -4   6        107.03         59.03        50.83 o
  11  -4   6        177.41         95.05        31.19 o
 -12  -3   6          5.91          7.29        16.97 o
 -11  -3   6       1697.23       1664.44       102.25 o
 -10  -3   6         27.25         27.01        25.76 o
  -9  -3   6          7.63          7.23        13.99 o
  -8  -3   6        204.63        164.07        28.25 o
  -7  -3   6         22.62         22.05        23.56 o
  -6  -3   6         18.70         21.84         7.11 o
  -5  -3   6        201.27        194.98        14.41 o
  -4  -3   6        634.01        687.49        23.73 o
  -3  -3   6        487.72        472.86        41.74 o
  -2  -3   6       1639.60       1496.64        34.85 o
  -1  -3   6         13.45          9.84         1.76 o
   0  -3   6        287.84        280.72        16.40 o
   1  -3   6        209.45        183.99         9.86 o
   2  -3   6        347.88        363.53        11.64 o
   3  -3   6         68.88         61.41         6.66 o
   4  -3   6        221.30        270.98        12.15 o
   5  -3   6       1902.91       1774.78        46.57 o
   6  -3   6       1121.15       1026.21        37.32 o
   7  -3   6        302.20        260.12        18.04 o
   8  -3   6       2361.12       1973.53       220.49 o
   9  -3   6        148.45        123.71        41.65 o
  10  -3   6         32.69         28.25        16.56 o
  11  -3   6          2.02          1.49        15.69 o
  12  -3   6        592.72        315.77        48.70 o
 -13  -2   6        101.51        143.10        25.92 o
 -12  -2   6        214.24        178.46        26.19 o
 -11  -2   6         46.53         34.06        25.51 o
 -10  -2   6        160.35        197.87        22.20 o
  -9  -2   6         83.07         84.48        18.01 o
  -8  -2   6        253.01        277.50        33.74 o
  -7  -2   6        257.91        280.41        18.64 o
  -6  -2   6       1818.56       1881.64        55.98 o
  -5  -2   6        375.51        400.82        16.55 o
  -4  -2   6        156.83        143.68        13.35 o
  -3  -2   6       1246.82       1177.35        30.27 o
  -2  -2   6       3248.99       3660.89        79.44 o
  -1  -2   6         13.64         12.74        13.65 o
   0  -2   6       7706.44       7288.41       248.81 o
   1  -2   6        800.98        804.71        26.26 o
   2  -2   6         69.21         55.56         4.50 o
   3  -2   6       2030.06       1872.61        42.42 o
   4  -2   6         19.13         23.05         9.45 o
   5  -2   6       1358.64       1385.27        36.71 o
   6  -2   6         69.58         70.87         8.50 o
   7  -2   6         73.06         72.29         6.17 o
   8  -2   6          8.15          9.40        25.27 o
   9  -2   6        115.81        126.94        20.47 o
  10  -2   6        158.92        136.46        21.09 o
  11  -2   6        529.54        336.31        41.10 o
  12  -2   6          7.32          3.59         8.92 o
 -13  -1   6         25.77         26.74        11.91 o
 -12  -1   6        141.46        147.10        24.97 o
 -11  -1   6         56.34         55.29        35.70 o
 -10  -1   6        119.85        119.83        25.57 o
  -9  -1   6         44.34         71.98        18.19 o
  -8  -1   6         16.05         17.65        37.00 o
  -7  -1   6        417.53        441.76        34.55 o
  -6  -1   6        207.21        262.78        11.35 o
  -5  -1   6        213.11        233.19       124.16 o
  -4  -1   6          0.06          0.10         9.79 o
  -3  -1   6      14904.25      15342.30       399.41 o
  -2  -1   6      25984.01      25315.77       786.31 o
  -1  -1   6       8481.10       7691.69       186.53 o
   0  -1   6        128.44        122.02       144.29 o
   1  -1   6        162.06        167.17         7.56 o
   2  -1   6       6606.95       6857.03       229.10 o
   3  -1   6        440.68        432.33        15.27 o
   4  -1   6       6193.29       6592.25       239.38 o
   5  -1   6       9724.16       9959.16       249.49 o
   6  -1   6        903.12        951.43        69.03 o
   7  -1   6        804.97        608.82        23.08 o
   8  -1   6       1818.95       1675.59       121.82 o
   9  -1   6        127.41         94.62        27.91 o
  10  -1   6         85.59         98.11        28.29 o
  11  -1   6         48.67         30.61        14.88 o
  12  -1   6        256.46        200.46        63.95 o
 -13   0   6        139.93        166.75        26.16 o
 -12   0   6         34.10         53.04        17.56 o
 -11   0   6         16.64        169.56       159.11 o
 -10   0   6        239.08        246.20        37.31 o
  -9   0   6        296.54        328.62        30.77 o
  -8   0   6        585.89        635.36        40.76 o
  -7   0   6         42.52         47.31        13.01 o
  -6   0   6       2224.13       2599.15        71.73 o
  -5   0   6       9737.17      10432.21       265.70 o
  -4   0   6       6596.64       6821.36       163.44 o
  -3   0   6         38.99         40.81         9.31 o
  -2   0   6        873.35        767.16        18.31 o
  -1   0   6       8328.86       8520.41       224.07 o
   0   0   6      11588.02      11950.95       304.21 o
   1   0   6       6770.50       6629.51       174.20 o
   2   0   6        553.46        478.02        13.61 o
   3   0   6        440.96        462.58        16.24 o
   4   0   6       1856.58       1952.46       102.46 o
   5   0   6       1495.10       1580.00       145.82 o
   6   0   6        602.48        708.80        44.45 o
   7   0   6        264.08        270.71        16.65 o
   8   0   6        272.81        264.77        23.93 o
   9   0   6        438.83        417.82        51.04 o
  10   0   6         98.90         96.36        26.16 o
  11   0   6          3.86          1.93        11.73 o
  12   0   6        108.78        101.02        51.72 o
  13   0   6        265.38        278.84        34.85 o
 -13   1   6         28.31         27.37        17.69 o
 -12   1   6        163.12        183.36        33.38 o
 -11   1   6        623.00        694.54        63.98 o
 -10   1   6          0.33          0.29        16.94 o
  -9   1   6        375.37        422.40        44.50 o
  -8   1   6       1849.95       2124.85       120.74 o
  -7   1   6        128.45        151.49        16.11 o
  -6   1   6        590.27        489.66        44.06 o
  -5   1   6      27680.45      29078.09       930.63 o
  -4   1   6       1221.90       1198.43       122.86 o
  -3   1   6         68.74         66.88        22.02 o
  -2   1   6      21862.85      21345.34       674.76 o
  -1   1   6        254.07        228.39       150.84 o
   0   1   6       4455.93       4019.11       143.44 o
   1   1   6      16460.34      15041.51       461.70 o
   2   1   6      21528.23      20322.78       549.13 o
   3   1   6       9715.74       9031.14       205.91 o
   4   1   6       5169.69       4876.42       111.72 o
   5   1   6       9928.04      10455.30       287.05 o
   6   1   6        185.96        209.63        15.66 o
   7   1   6        407.88        396.82        18.17 o
   8   1   6       3417.24       3081.10       115.13 o
   9   1   6          7.76          4.15         6.89 o
  10   1   6        159.23        142.57        70.24 o
  11   1   6         86.92         66.69        33.71 o
  12   1   6        118.05        114.89        38.33 o
  13   1   6         11.99         11.53        10.66 o
 -12   2   6        278.78        264.40        37.28 o
 -11   2   6        398.85        554.95        55.76 o
 -10   2   6         10.65         11.77        30.90 o
  -9   2   6        210.26        246.08        37.56 o
  -8   2   6        346.54        376.54        44.45 o
  -7   2   6        297.12        344.69        21.20 o
  -6   2   6       1775.37       1638.61        72.90 o
  -5   2   6         42.20         55.57        12.79 o
  -4   2   6       6151.12       6597.26       188.55 o
  -3   2   6         11.10         10.08        50.38 o
  -2   2   6       1411.94       1335.69        28.79 o
  -1   2   6        143.96        157.08        25.09 o
   0   2   6      10158.24       9061.52       351.44 o
   1   2   6      11945.28      11483.26       354.91 o
   2   2   6      44951.88      46565.94      1468.86 o
   3   2   6      16221.32      16020.17       437.21 o
   4   2   6        154.20        158.31         9.01 o
   5   2   6         46.60         53.31        20.92 o
   6   2   6        175.26        177.38         9.88 o
   7   2   6         19.81         20.67         6.48 o
   8   2   6       3611.56       3680.97       121.76 o
   9   2   6        111.48         89.85        16.18 o
  10   2   6        271.89        213.74        59.10 o
  11   2   6          0.73          0.72        42.29 o
  12   2   6        475.14        341.03       148.37 o
  13   2   6         69.85         90.20        22.67 o
 -12   3   6        470.99        558.92        42.13 o
 -11   3   6        804.34        963.56        72.65 o
 -10   3   6        638.48        705.25        56.46 o
  -9   3   6       1165.02       1267.05        80.29 o
  -8   3   6         10.99         13.53        15.41 o
  -7   3   6        868.53        889.89        58.06 o
  -6   3   6         82.21         91.34        10.02 o
  -5   3   6         10.23         10.82         9.17 o
  -4   3   6       3767.16       3845.82       114.50 o
  -3   3   6         95.82         78.72        13.33 o
  -2   3   6       1561.84       1532.49        90.86 o
  -1   3   6       3501.60       3078.54        63.90 o
   0   3   6       2635.42       2231.52        47.54 o
   1   3   6       3773.87       3235.14        68.15 o
   2   3   6      13034.63      12271.37       312.84 o
   3   3   6       3647.55       3652.86       106.63 o
   4   3   6          1.30          1.28        10.78 o
   5   3   6       2538.81       2772.69        76.40 o
   6   3   6        158.67        155.20        21.11 o
   7   3   6         91.86         84.76        18.06 o
   8   3   6        148.97        146.90        37.33 o
   9   3   6        138.47        127.28        19.66 o
  10   3   6        129.77        108.16        51.68 o
  11   3   6        347.11        242.94        91.17 o
  12   3   6       1276.14       1325.26       114.20 o
  13   3   6          0.37          1.44        10.46 o
 -12   4   6        105.51         96.12        21.83 o
 -11   4   6         19.28         16.86        12.53 o
 -10   4   6         57.80         59.83        49.97 o
  -9   4   6       1056.37       1109.76        72.01 o
  -8   4   6        432.23        454.37        45.67 o
  -7   4   6        124.41        167.21        22.34 o
  -6   4   6        412.31        447.68        52.64 o
  -5   4   6         73.59         79.17        13.25 o
  -4   4   6         31.11         31.90         6.33 o
  -3   4   6       2798.51       3003.29       164.48 o
  -2   4   6         10.48         12.87         5.00 o
  -1   4   6        567.86        515.68        15.44 o
   0   4   6       1094.69        957.84        23.53 o
   1   4   6         99.24         85.04         6.74 o
   2   4   6       4924.72       5051.37       146.74 o
   3   4   6        251.04        264.23        11.61 o
   4   4   6         66.06         54.59        14.97 o
   5   4   6        109.55        116.58        19.41 o
   6   4   6        466.79        490.98        26.15 o
   7   4   6        103.87        112.61        11.34 o
   8   4   6         91.21         95.83        10.15 o
   9   4   6          0.13          0.12        16.07 o
  10   4   6        959.16        855.30       103.77 o
  11   4   6        112.67         62.62        24.94 o
  12   4   6        228.49        274.43        64.86 o
  13   4   6         10.00         14.46        40.98 o
 -12   5   6          5.65          6.04         8.79 o
 -11   5   6          1.64          2.80        17.37 o
 -10   5   6        142.53        193.67        29.06 o
  -9   5   6         97.62        110.74        29.54 o
  -8   5   6        347.83        380.84        30.83 o
  -7   5   6         10.96         12.18        19.11 o
  -6   5   6       2157.33       2477.35        90.94 o
  -5   5   6       2335.69       2525.88       122.57 o
  -4   5   6        388.50        425.38        92.19 o
  -3   5   6        122.48        124.45       109.11 o
  -2   5   6       3355.14       2809.97       143.59 o
  -1   5   6          3.49          3.81        17.39 o
   0   5   6        162.97        204.48         7.64 o
   1   5   6       1901.34       1684.26        40.17 o
   2   5   6       1246.30       1289.59        39.19 o
   3   5   6         14.35         12.81        12.39 o
   4   5   6       1876.31       1731.07        58.05 o
   5   5   6       4369.45       4469.17       112.34 o
   6   5   6        568.88        596.00        26.19 o
   7   5   6         11.01         10.87        17.18 o
   8   5   6        209.91        182.21        21.15 o
   9   5   6       1905.35       1629.14       185.51 o
  10   5   6        104.24         99.69        68.29 o
  11   5   6          2.07          1.83        10.91 o
  12   5   6         80.24         90.94        27.90 o
  13   5   6        286.14        276.61        41.02 o
 -11   6   6         25.98         36.47        16.37 o
 -10   6   6        260.67        271.01        39.37 o
  -9   6   6        327.73        400.42        44.17 o
  -8   6   6         95.45        100.91        56.69 o
  -7   6   6       1190.72       1377.40        87.79 o
  -6   6   6        436.87        545.99        45.39 o
  -5   6   6        704.44        815.20        37.61 o
  -4   6   6         12.48         14.68        13.46 o
  -3   6   6       1942.30       2257.73        81.07 o
  -2   6   6        652.33        813.29        31.07 o
  -1   6   6        456.96        498.16        34.26 o
   0   6   6       4375.75       4922.69       119.10 o
   1   6   6       3559.90       3526.75       122.83 o
   2   6   6       2667.10       2938.46       176.44 o
   3   6   6        274.95        220.58        10.42 o
   4   6   6        713.59        909.15        27.55 o
   5   6   6       1742.90       1935.96        68.76 o
   6   6   6       1659.17       1774.38        54.95 o
   7   6   6        324.07        341.12        26.52 o
   8   6   6       1568.09       1578.58        74.40 o
   9   6   6       1347.36       1247.24       131.17 o
  10   6   6        590.00        484.70       118.27 o
  11   6   6        189.54        170.53        24.84 o
  12   6   6       1631.63       1714.40       286.87 o
  13   6   6         23.46         17.02        21.27 o
 -11   7   6          6.36          8.39        15.64 o
 -10   7   6         14.43         16.34        41.87 o
  -9   7   6        541.68        583.55        61.24 o
  -8   7   6       1218.47       1341.68        86.21 o
  -7   7   6       2386.82       2656.25       134.21 o
  -6   7   6          5.35          6.52        31.44 o
  -5   7   6        969.93       1046.67        66.63 o
  -4   7   6       1748.22       1837.80        76.25 o
  -3   7   6        653.97        774.03        36.15 o
  -2   7   6        538.36        571.61        23.60 o
  -1   7   6         56.36         60.96        43.37 o
   0   7   6       1228.06       1199.68        47.35 o
   1   7   6      10019.81      10647.06       305.79 o
   2   7   6         11.29         11.12        14.09 o
   3   7   6       7916.37       8343.96       206.08 o
   4   7   6         30.23         45.98         7.29 o
   5   7   6          9.52         12.08        22.57 o
   6   7   6       2393.13       2357.52       122.92 o
   7   7   6        161.43        151.91        18.91 o
   8   7   6         76.97         84.39        18.90 o
   9   7   6         10.63         15.70        11.24 o
  10   7   6          0.15          0.26         5.80 o
  11   7   6        627.55        625.15        48.11 o
  12   7   6          1.02          1.08        10.21 o
 -10   8   6         81.57        102.91        18.04 o
  -9   8   6         60.83         39.91        14.00 o
  -8   8   6        329.91        324.09        40.26 o
  -7   8   6         18.77         16.80        14.25 o
  -6   8   6         21.61         25.91        26.14 o
  -5   8   6        945.62        899.22        68.52 o
  -4   8   6        158.27        157.57        25.64 o
  -3   8   6          9.46          9.91        28.94 o
  -2   8   6        108.47        122.35        11.57 o
  -1   8   6        272.65        225.83        11.44 o
   0   8   6        133.68        147.64         6.51 o
   1   8   6        455.41        616.44        17.55 o
   2   8   6        524.93        569.25        24.45 o
   3   8   6        590.34        590.45        17.32 o
   4   8   6       4689.07       4746.86       121.16 o
   5   8   6       1264.41       1147.46        34.06 o
   6   8   6        113.46         90.33        15.90 o
   7   8   6       1229.14       1331.75       242.82 o
   8   8   6        345.31        301.24        33.22 o
   9   8   6          6.16          9.11         7.06 o
  10   8   6       1745.29       2467.27       566.21 o
  11   8   6        119.50        148.23        25.77 o
  12   8   6        210.95        198.41        39.96 o
 -10   9   6        267.37        299.60        44.70 o
  -9   9   6        112.88         92.16        45.03 o
  -8   9   6        125.98        174.10        49.27 o
  -7   9   6        730.83        806.49        74.28 o
  -6   9   6         58.81         65.77        19.62 o
  -5   9   6        119.97        126.34        21.56 o
  -4   9   6        664.91        644.30        43.37 o
  -3   9   6          5.81          8.24        20.59 o
  -2   9   6        195.31        200.51        14.31 o
  -1   9   6        125.24        137.24         8.94 o
   0   9   6        207.18        166.44        18.74 o
   1   9   6       1194.51       1124.29        33.35 o
   2   9   6        300.61        373.27        16.70 o
   3   9   6          3.66          2.15         3.15 o
   4   9   6       1932.28       1917.57        56.00 o
   5   9   6          1.09          0.91        19.97 o
   6   9   6       1890.80       2011.25       138.30 o
   7   9   6        339.43        307.25        24.46 o
   8   9   6         45.15         34.49        25.35 o
   9   9   6         99.84         87.80        75.62 o
  10   9   6       1777.67       1664.11       211.02 o
  11   9   6        466.03        446.54        37.72 o
  12   9   6          8.97         12.99         8.63 o
  -9  10   6         41.43         46.36        20.05 o
  -8  10   6        155.00        169.04        73.31 o
  -7  10   6         17.82         17.69        26.16 o
  -6  10   6         27.01         14.02        19.86 o
  -5  10   6        164.25        114.66        57.33 o
  -4  10   6        104.54         98.20        26.16 o
  -3  10   6         98.29        101.10        24.07 o
  -2  10   6        361.57        472.05        39.00 o
  -1  10   6        221.01        166.53        20.93 o
   0  10   6       3935.52       3853.45       247.22 o
   1  10   6        671.25        739.25        33.06 o
   2  10   6       2815.19       2631.99       213.64 o
   3  10   6        278.41        270.88        33.88 o
   4  10   6        185.03        171.98        14.29 o
   5  10   6        510.78        485.40        29.94 o
   6  10   6        130.07         86.91        18.97 o
   7  10   6         31.15         27.05        13.40 o
   8  10   6        315.62        349.83        47.51 o
   9  10   6         41.39        103.59        91.23 o
  10  10   6          1.02          1.09        13.39 o
  11  10   6        161.32        218.75        39.69 o
  -8  11   6        197.38        153.91        41.37 o
  -7  11   6        308.01        300.09        48.88 o
  -6  11   6          1.98          2.31        35.76 o
  -5  11   6         46.72         45.42        22.67 o
  -4  11   6         75.12         85.71        36.62 o
  -3  11   6        534.12        547.65        93.57 o
  -2  11   6          0.39          0.40        33.15 o
  -1  11   6         49.95         62.02        36.64 o
   0  11   6        376.57        411.13        44.63 o
   1  11   6        681.29        792.76        61.99 o
   2  11   6        263.61        266.22        28.70 o
   3  11   6       1105.84       1044.66        92.62 o
   4  11   6        336.83        333.68        31.78 o
   5  11   6        389.56        332.93        39.93 o
   6  11   6        889.35        798.54       112.06 o
   7  11   6          4.67          4.85        55.38 o
   8  11   6          5.66          2.05         7.47 o
   9  11   6        244.92        273.18        41.32 o
  10  11   6        130.98        146.72        39.57 o
  11  11   6          0.57          0.68        31.38 o
  -7  12   6          9.39         33.12        17.43 o
  -6  12   6        111.90        126.42        26.16 o
  -5  12   6          0.57         13.95        24.41 o
  -4  12   6          0.11          2.61        11.33 o
  -3  12   6         46.74         -0.87         5.23 o
   0  12   6        465.19        550.66        56.72 o
   1  12   6         26.38         17.43        10.46 o
   2  12   6          3.56         12.20        14.82 o
   3  12   6         75.36        101.97        16.13 o
   4  12   6        745.59        812.08        42.92 o
   5  12   6        166.23        111.92        15.38 o
   6  12   6       2012.90       1744.78       127.46 o
   7  12   6         67.95         94.27        41.41 o
   8  12   6          3.61         70.60        37.48 o
   9  12   6          8.30         22.66        27.02 o
  10  12   6          0.78          2.61        20.05 o
  -1  13   6         21.22         -2.06         9.26 o
   0  13   6        533.69        550.28        68.12 o
   1  13   6       2907.25       2403.85       160.36 o
   2  13   6         46.62         61.05        23.54 o
   3  13   6        686.56        551.10        50.82 o
   4  13   6       5338.36       4641.65       514.02 o
   5  13   6        247.00        175.52        41.04 o
   6  13   6          1.06          1.11        12.90 o
   7  13   6          6.66          4.93        21.80 o
   8  13   6          2.30          9.47        22.11 o
   9  13   6         15.30         32.77        21.06 o
   0  14   6          9.68         -1.32        10.57 o
   1  14   6         81.14        104.89        20.05 o
   2  14   6       3266.37       2962.59       190.56 o
   3  14   6        336.75        281.58        43.80 o
   4  14   6         22.25         55.15        12.64 o
   5  14   6          0.13          0.17         9.59 o
   6  14   6        114.19         85.24        20.05 o
   7  14   6         60.12         49.38        21.16 o
   8  14   6          7.16         13.58        12.20 o
   1  15   6          0.30          0.09         4.36 o
   2  15   6          7.89          5.21        10.46 o
   3  15   6         67.90         24.72        23.07 o
   4  15   6          6.77          3.23        10.46 o
   5  15   6         21.69          2.28         6.45 o
   6  15   6        300.01         77.93        60.53 o
   3  16   6          2.06          0.00         2.61 o
  -4 -13   7        284.54        571.55        85.16 o
  -3 -13   7        434.38        449.05        56.13 o
  -2 -13   7        161.76        181.95        31.64 o
  -1 -13   7         11.00          6.22        11.33 o
   0 -13   7          4.86         24.44        29.87 o
   1 -13   7        175.00        154.06        31.68 o
  -6 -12   7        190.01        269.21        37.95 o
  -5 -12   7          1.03          3.31        11.33 o
  -4 -12   7        125.08        154.31        39.24 o
  -3 -12   7        119.12        174.13        43.60 o
  -2 -12   7         46.54         42.44        26.88 o
  -1 -12   7       1089.44       1373.98       102.60 o
   0 -12   7         98.82         91.28        55.84 o
   1 -12   7        319.15        357.60        56.72 o
   2 -12   7         65.17         82.88        26.74 o
   3 -12   7        897.94        836.48       107.67 o
   4 -12   7        448.80        540.51        58.03 o
  -8 -11   7         22.12         70.23        28.27 o
  -7 -11   7        602.03        625.56        74.25 o
  -6 -11   7        448.00        603.99        99.29 o
  -5 -11   7         45.12         76.57        35.84 o
  -4 -11   7          3.56         16.89        22.52 o
  -3 -11   7        280.18        325.68        44.50 o
  -2 -11   7        138.52        224.95        68.60 o
  -1 -11   7         34.53         55.31        29.35 o
   0 -11   7        151.34        168.01        26.29 o
   1 -11   7          0.08          0.05         9.96 o
   2 -11   7         65.46         75.74        24.15 o
   3 -11   7         74.87         77.62        26.76 o
   4 -11   7        449.29        518.96        57.50 o
   5 -11   7        760.20        685.43        83.56 o
  -9 -10   7          1.50          3.05        13.78 o
  -8 -10   7        125.24        140.69        39.25 o
  -7 -10   7          0.13          0.12        20.05 o
  -6 -10   7        966.70        991.91        94.54 o
  -5 -10   7       1458.58       1715.32       130.83 o
  -4 -10   7         15.06         17.55        38.36 o
  -3 -10   7        132.94        166.65        41.52 o
  -2 -10   7         46.07         81.00        22.28 o
  -1 -10   7        122.21        143.59        26.18 o
   0 -10   7         24.17         21.40        21.80 o
   1 -10   7        224.01        212.25        31.02 o
   2 -10   7        423.68        463.53        54.77 o
   3 -10   7        209.76        200.46        45.38 o
   4 -10   7          0.73          0.85        30.51 o
   5 -10   7          0.01          0.01        14.82 o
   6 -10   7         50.83         33.60        16.56 o
   7 -10   7         32.63         51.60        31.39 o
 -10  -9   7          0.81          0.83        15.31 o
  -9  -9   7        116.49        111.81        25.58 o
  -8  -9   7        307.74        280.06        46.87 o
  -7  -9   7        257.78        259.76        77.44 o
  -6  -9   7          9.91          9.05        61.13 o
  -5  -9   7        228.38        246.62        70.01 o
  -4  -9   7        240.90        254.70        48.66 o
  -3  -9   7        332.43        371.45        43.25 o
  -2  -9   7        303.01        421.85        45.48 o
  -1  -9   7         84.79         92.70        42.82 o
   0  -9   7          4.55         11.80        12.77 o
   1  -9   7         84.66        116.41        16.82 o
   2  -9   7        353.97        393.28        43.72 o
   3  -9   7        244.14        214.21        29.65 o
   4  -9   7         88.60         28.33        34.23 o
   5  -9   7        129.40        137.19        29.65 o
   6  -9   7         35.38         36.25        33.14 o
   7  -9   7        149.99        165.34        36.38 o
   8  -9   7          0.58          0.00         6.10 o
 -10  -8   7         52.35         86.28        24.19 o
  -9  -8   7         27.71         31.89        19.06 o
  -8  -8   7         16.42         18.25        21.79 o
  -7  -8   7        345.93        381.08        77.69 o
  -6  -8   7         78.00         72.94        33.15 o
  -5  -8   7       3248.82       3584.05       230.84 o
  -4  -8   7         97.16        105.68        18.06 o
  -3  -8   7       4123.94       4775.08       244.68 o
  -2  -8   7        426.18        466.70        42.71 o
  -1  -8   7         37.90         37.90        32.54 o
   0  -8   7          0.39          0.22        10.21 o
   1  -8   7         11.39         19.75        11.52 o
   2  -8   7       1280.69       1294.63        66.25 o
   3  -8   7        105.49        110.36        72.87 o
   4  -8   7        823.96       1065.87        77.73 o
   5  -8   7          2.94          5.57        13.07 o
   6  -8   7        457.27        404.88        76.73 o
   7  -8   7         24.75         12.87        22.67 o
   8  -8   7         13.11         14.78        19.18 o
   9  -8   7         19.80         19.96        21.80 o
 -11  -7   7        185.66        192.39        47.70 o
 -10  -7   7         54.02         75.05        32.19 o
  -9  -7   7         82.95         82.46        48.85 o
  -8  -7   7        518.81        481.02        61.98 o
  -7  -7   7        248.70        271.14        48.11 o
  -6  -7   7       1419.25       1341.24       106.35 o
  -5  -7   7       2890.76       3227.57       206.54 o
  -4  -7   7        186.05        195.99        40.06 o
  -3  -7   7        845.51        962.29        68.50 o
  -2  -7   7       2006.05       1962.38       162.96 o
  -1  -7   7        679.19        847.17        53.32 o
   0  -7   7       1981.74       1748.33        99.73 o
   1  -7   7       1515.60       1576.89        97.75 o
   2  -7   7        971.48        983.96        55.47 o
   3  -7   7        120.12         85.20        13.63 o
   4  -7   7        488.61        526.04        53.26 o
   5  -7   7        173.23        185.53        52.35 o
   6  -7   7        151.69        116.72        26.20 o
   7  -7   7         56.24         55.37        20.93 o
   8  -7   7        640.76        669.84        67.79 o
   9  -7   7          3.71          4.16        11.33 o
 -11  -6   7        352.63        420.24        63.81 o
 -10  -6   7         96.21         87.79        18.01 o
  -9  -6   7         88.64         81.75        33.13 o
  -8  -6   7        544.96        604.93       116.22 o
  -7  -6   7         10.51          8.58        18.31 o
  -6  -6   7          4.03          3.64        13.82 o
  -5  -6   7        781.21        865.44        63.25 o
  -4  -6   7        911.86        940.20        93.71 o
  -3  -6   7       1920.75       2299.99        89.07 o
  -2  -6   7       2385.84       2486.30       117.64 o
  -1  -6   7        803.11        845.50        36.87 o
   0  -6   7         48.67         55.65        38.59 o
   1  -6   7          4.22          4.85        53.56 o
   2  -6   7         36.04         33.41        13.99 o
   3  -6   7       1286.19       1150.77        45.40 o
   4  -6   7        783.11        686.73        32.21 o
   5  -6   7        203.87        243.64        49.73 o
   6  -6   7          0.75          0.76        47.13 o
   7  -6   7          0.87          0.97        23.54 o
   8  -6   7          4.14          3.42        12.20 o
   9  -6   7        147.25        115.86        45.37 o
  10  -6   7         38.26         30.80        12.20 o
 -12  -5   7         12.25         11.19         8.28 o
 -11  -5   7         59.42         83.53        42.22 o
 -10  -5   7        701.87        634.02        82.53 o
  -9  -5   7          0.07          0.01         6.66 o
  -8  -5   7         52.81         55.31        33.13 o
  -7  -5   7        257.70        269.65        67.77 o
  -6  -5   7       1931.95       1914.18       139.90 o
  -5  -5   7        994.54       1067.14        42.88 o
  -4  -5   7          5.74          5.63        17.12 o
  -3  -5   7        171.68        168.38        11.53 o
  -2  -5   7       3000.65       3042.41       159.74 o
  -1  -5   7       2055.73       2291.01        87.64 o
   0  -5   7        356.98        407.20        19.48 o
   1  -5   7        692.58        782.58        33.47 o
   2  -5   7        416.74        454.32        23.57 o
   3  -5   7          0.92          1.08         7.68 o
   4  -5   7          9.06         16.81         6.52 o
   5  -5   7        699.96        643.87        44.95 o
   6  -5   7       1153.55       1179.71        83.09 o
   7  -5   7       3547.06       3493.91       263.93 o
   8  -5   7        150.30        167.63        54.99 o
   9  -5   7          0.95          0.94        20.05 o
  10  -5   7         95.15         64.38        25.28 o
  11  -5   7         20.07         22.84        20.56 o
 -12  -4   7         86.13         57.34        23.17 o
 -11  -4   7         16.35         14.16        12.00 o
 -10  -4   7          6.93          6.49        10.69 o
  -9  -4   7          0.50          0.47        30.12 o
  -8  -4   7        988.15        998.44       111.18 o
  -7  -4   7        184.90        160.83        24.07 o
  -6  -4   7         61.71         61.57         7.62 o
  -5  -4   7        204.92        188.91        12.49 o
  -4  -4   7        112.41        113.02         7.22 o
  -3  -4   7       3692.24       3874.91       173.76 o
  -2  -4   7         79.60         84.45        10.80 o
  -1  -4   7       1967.71       2420.83        75.58 o
   0  -4   7        217.99        211.26        14.60 o
   1  -4   7       1591.83       1666.57       128.58 o
   2  -4   7        131.05        137.64        12.68 o
   3  -4   7        669.41        688.87        25.83 o
   4  -4   7       1065.31       1123.88        40.73 o
   5  -4   7        754.80        671.87        26.27 o
   6  -4   7         14.25         14.02        23.54 o
   7  -4   7         97.68         89.78        35.37 o
   8  -4   7       1242.45       1166.59       116.81 o
   9  -4   7        199.91        164.48        27.91 o
  10  -4   7        104.40         48.91        34.37 o
  11  -4   7        129.09         75.96        27.04 o
 -12  -3   7          1.31          2.24        11.91 o
 -11  -3   7        436.96        387.55        48.62 o
 -10  -3   7          9.94          9.53        21.47 o
  -9  -3   7        112.61        103.06        19.81 o
  -8  -3   7          1.75          1.71        11.52 o
  -7  -3   7         12.95         12.38         7.33 o
  -6  -3   7         70.26         62.37         9.31 o
  -5  -3   7       1131.45       1183.70        39.27 o
  -4  -3   7        263.09        266.49        27.18 o
  -3  -3   7       2753.50       2909.74        74.78 o
  -2  -3   7        785.99        751.60        19.40 o
  -1  -3   7        698.23        770.33        46.35 o
   0  -3   7        181.09        165.16        18.15 o
   1  -3   7        678.36        686.51        25.00 o
   2  -3   7        490.59        525.60        21.26 o
   3  -3   7        314.64        282.79        11.07 o
   4  -3   7          0.91          0.79         3.20 o
   5  -3   7         16.95         17.56         5.76 o
   6  -3   7       1750.75       1514.86        76.87 o
   7  -3   7         67.34         78.19        35.77 o
   8  -3   7         58.01         21.29        18.02 o
   9  -3   7        141.89        119.67        36.63 o
  10  -3   7          7.31          7.25        15.95 o
  11  -3   7        342.49        155.92        37.80 o
  12  -3   7         96.96         22.41        14.57 o
 -12  -2   7          4.53          4.45        15.28 o
 -11  -2   7       1156.60       1219.18        86.21 o
 -10  -2   7          4.54          5.17        42.50 o
  -9  -2   7         45.79         66.98        19.15 o
  -8  -2   7        950.38       1018.96        67.91 o
  -7  -2   7        249.71        248.28        23.08 o
  -6  -2   7          6.12         16.48         4.60 o
  -5  -2   7        741.19        810.19        22.70 o
  -4  -2   7        432.27        478.22        17.15 o
  -3  -2   7         58.52         48.60         8.34 o
  -2  -2   7         16.46         16.33        10.81 o
  -1  -2   7        957.65        858.15        74.23 o
   0  -2   7        887.93        854.39        30.09 o
   1  -2   7         30.55         30.77        13.90 o
   2  -2   7        387.52        444.13        11.38 o
   3  -2   7       4331.01       4784.71       108.26 o
   4  -2   7        416.95        376.53        16.47 o
   5  -2   7       1109.20       1121.60        29.08 o
   6  -2   7       1647.49       1630.87       105.73 o
   7  -2   7        225.48        191.50        13.63 o
   8  -2   7         53.90         47.00        15.08 o
   9  -2   7        352.20        318.63        26.79 o
  10  -2   7          7.29          5.98        11.92 o
  11  -2   7         15.92         12.25        19.22 o
  12  -2   7        113.14         40.21        19.20 o
 -12  -1   7        198.79        212.36        24.75 o
 -11  -1   7        152.17        264.27       130.38 o
 -10  -1   7        287.13        287.82        27.32 o
  -9  -1   7          0.09          0.10        22.59 o
  -8  -1   7        389.45        315.46        52.65 o
  -7  -1   7          2.01          1.82         9.76 o
  -6  -1   7        449.43        487.68        21.98 o
  -5  -1   7       1533.51       1635.85        42.69 o
  -4  -1   7      13053.96      14186.78       362.34 o
  -3  -1   7        209.38        213.43       272.34 o
  -2  -1   7        382.20        374.04       542.02 o
  -1  -1   7       2407.90       2362.52        49.90 o
   0  -1   7       5737.62       5401.60       217.14 o
   1  -1   7          9.02          8.05         2.85 o
   2  -1   7       1505.80       1430.49        76.47 o
   3  -1   7       7687.82       7112.01       163.59 o
   4  -1   7      13913.18      13558.20       348.02 o
   5  -1   7       5698.27       5440.23       138.39 o
   6  -1   7        888.51        841.50        30.98 o
   7  -1   7          3.71          3.64        45.86 o
   8  -1   7        333.77        282.80        29.79 o
   9  -1   7         52.00         58.36        17.15 o
  10  -1   7        439.22        403.11        56.64 o
  11  -1   7         91.63         76.69        27.46 o
  12  -1   7         20.38         13.14         9.00 o
 -12   0   7          7.68          6.89        11.66 o
 -11   0   7         21.75         24.51        38.40 o
 -10   0   7          6.87          8.51        22.74 o
  -9   0   7         44.95         62.87        17.50 o
  -8   0   7        271.26        345.93        32.15 o
  -7   0   7        679.43        710.88        36.13 o
  -6   0   7          2.57          2.99         4.33 o
  -5   0   7        646.44        667.39        23.23 o
  -4   0   7       3750.40       3893.73       122.40 o
  -3   0   7        180.87        190.04        25.05 o
  -2   0   7       1513.41       1658.20        35.62 o
  -1   0   7       7550.04       7141.61       373.82 o
   0   0   7        165.96        160.82         5.27 o
   1   0   7      22791.03      21099.53       559.61 o
   2   0   7       1242.68       1368.81        32.33 o
   3   0   7       1520.00       1605.95        38.16 o
   4   0   7       5897.70       6140.31       147.95 o
   5   0   7         38.82         39.04        10.87 o
   6   0   7         42.42         38.87        10.39 o
   7   0   7         67.25         65.51        15.61 o
   8   0   7         74.90         85.63        17.13 o
   9   0   7        106.42        121.70        21.03 o
  10   0   7        192.29        179.27        51.43 o
  11   0   7        785.08        724.11        74.52 o
  12   0   7         29.65         28.23        18.82 o
 -12   1   7        125.07        149.14        23.43 o
 -11   1   7         45.28         37.85        17.38 o
 -10   1   7        497.08        605.86        51.78 o
  -9   1   7        497.58        413.95        46.57 o
  -8   1   7        117.10        121.73        53.42 o
  -7   1   7        245.64        211.83        22.60 o
  -6   1   7       3980.95       4364.32       137.91 o
  -5   1   7         51.03         52.37       218.95 o
  -4   1   7      10947.44      11868.04       318.79 o
  -3   1   7        650.37        651.18        16.13 o
  -2   1   7      11165.43      11601.01       295.79 o
  -1   1   7         44.31         46.33         5.47 o
   0   1   7      10347.53       9728.04       308.53 o
   1   1   7       8652.84       7793.01       235.06 o
   2   1   7         64.39         62.19       334.93 o
   3   1   7       3719.74       3911.99       245.36 o
   4   1   7        112.42        152.72        16.30 o
   5   1   7       6180.51       6464.78       171.56 o
   6   1   7        172.82        225.05        11.56 o
   7   1   7       1165.32       1091.19        33.50 o
   8   1   7        947.68        894.74        38.03 o
   9   1   7         20.82         24.51         7.64 o
  10   1   7         30.36         23.69        17.87 o
  11   1   7          1.58          0.79        13.08 o
  12   1   7        342.26        350.52        60.43 o
  13   1   7         26.34         32.59        14.09 o
 -12   2   7         39.74         27.98        15.58 o
 -11   2   7         50.09         50.75        22.62 o
 -10   2   7         22.88         27.69        33.42 o
  -9   2   7         38.95         41.11        49.20 o
  -8   2   7        263.61        281.02        35.97 o
  -7   2   7       1252.02       1546.99        80.03 o
  -6   2   7        188.66        200.37        17.64 o
  -5   2   7         79.11         88.79        12.62 o
  -4   2   7       3316.97       2845.98        72.23 o
  -3   2   7        665.93        655.08        16.28 o
  -2   2   7       5311.47       5587.64       123.72 o
  -1   2   7       1967.99       1790.48        64.55 o
   0   2   7       1764.48       1660.45        66.87 o
   1   2   7      12662.97      12217.85       384.96 o
   2   2   7        920.36        900.02        54.90 o
   3   2   7          7.33          6.71         3.65 o
   4   2   7        414.99        533.04        37.94 o
   5   2   7       2290.02       2259.81        70.14 o
   6   2   7        809.28        869.48        27.66 o
   7   2   7         32.96         44.38         8.48 o
   8   2   7        135.42        133.49        16.49 o
   9   2   7         66.52         65.37        15.40 o
  10   2   7         14.31         10.60         7.89 o
  11   2   7         53.79         92.86        25.28 o
  12   2   7        578.07        697.45       102.47 o
  13   2   7          4.50          5.11        10.46 o
 -12   3   7         34.34         45.27        16.10 o
 -11   3   7        579.90        654.66        51.66 o
 -10   3   7         48.32         44.63        22.53 o
  -9   3   7        387.49        374.28        42.55 o
  -8   3   7         41.00         34.44        27.21 o
  -7   3   7         71.96         78.49        31.22 o
  -6   3   7        211.83        218.10        30.02 o
  -5   3   7       5094.14       5154.38       154.63 o
  -4   3   7       2004.76       2045.23        87.90 o
  -3   3   7         80.94         73.44         6.16 o
  -2   3   7       1531.45       1324.85        31.81 o
  -1   3   7        476.39        491.97        44.04 o
   0   3   7       4210.38       3676.58        78.05 o
   1   3   7         69.40         61.81         7.46 o
   2   3   7       2862.32       2818.16       219.97 o
   3   3   7       2358.52       2124.98        68.70 o
   4   3   7       1887.31       1757.48        58.81 o
   5   3   7        206.53        206.95        10.50 o
   6   3   7        868.26        962.54        55.69 o
   7   3   7        107.09        105.28        14.64 o
   8   3   7       1657.51       1521.54        71.64 o
   9   3   7          7.32          5.34        29.40 o
  10   3   7       1708.48       1589.86       215.03 o
  11   3   7         99.00         96.50        38.38 o
  12   3   7         10.75          9.89        24.73 o
  13   3   7         10.88          7.31        14.61 o
 -12   4   7         12.07         12.36        12.25 o
 -11   4   7         70.61         56.79        24.10 o
 -10   4   7       1030.00       1204.06        92.41 o
  -9   4   7       1201.17       1226.84        81.10 o
  -8   4   7        305.97        378.91        55.18 o
  -7   4   7         12.55         13.49        91.65 o
  -6   4   7       1190.88       1266.84        61.75 o
  -5   4   7        185.05        205.13        19.87 o
  -4   4   7       3037.95       3044.54        92.37 o
  -3   4   7         61.31         57.46         9.01 o
  -2   4   7        724.33        711.30        24.21 o
  -1   4   7        670.37        529.90        18.27 o
   0   4   7         44.56         46.59         7.22 o
   1   4   7       1521.90       1419.72        31.89 o
   2   4   7        114.72        129.39         5.30 o
   3   4   7       5638.86       6190.70       159.43 o
   4   4   7        269.83        294.27        21.91 o
   5   4   7       1510.53       1399.44        42.45 o
   6   4   7        952.00        808.84        33.71 o
   7   4   7       2037.10       1950.22        64.05 o
   8   4   7        752.88        771.04        44.91 o
   9   4   7         36.14         28.98        52.04 o
  10   4   7         28.22         28.52        14.65 o
  11   4   7        101.62         81.98        20.49 o
  12   4   7         37.90         53.30        20.92 o
  13   4   7         47.85         45.81        21.80 o
 -12   5   7         52.60         69.24        47.10 o
 -11   5   7          3.03          4.48        15.02 o
 -10   5   7         80.25         63.34        25.00 o
  -9   5   7        180.48        216.87        43.22 o
  -8   5   7       2410.04       2631.28       228.16 o
  -7   5   7        676.84        659.92        53.11 o
  -6   5   7        114.58        107.26        23.04 o
  -5   5   7        744.62        837.44        37.91 o
  -4   5   7       1602.73       1709.77        69.34 o
  -3   5   7        240.48        232.51        16.71 o
  -2   5   7       2601.76       2767.89        63.78 o
  -1   5   7       1192.67       1028.85        27.83 o
   0   5   7       5017.73       4739.94       130.07 o
   1   5   7        379.41        329.13        10.25 o
   2   5   7       1189.15       1159.82        49.77 o
   3   5   7       3252.05       2859.25        69.16 o
   4   5   7       1905.15       1837.54        44.84 o
   5   5   7       1741.64       1660.06        91.69 o
   6   5   7        794.06        703.59        21.96 o
   7   5   7         30.10         35.54        13.58 o
   8   5   7          3.38          2.50         6.15 o
   9   5   7         42.94         41.92        37.53 o
  10   5   7        632.61        592.01        45.89 o
  11   5   7        359.89        371.36       105.62 o
  12   5   7         68.67         80.01        30.05 o
  13   5   7         37.90         63.42        31.38 o
 -11   6   7        297.14        306.58        54.51 o
 -10   6   7        201.34        215.00        28.50 o
  -9   6   7         39.53         40.27        21.10 o
  -8   6   7         91.86        122.83        47.09 o
  -7   6   7        250.09        242.23        53.10 o
  -6   6   7       1179.93       1386.00       117.03 o
  -5   6   7        629.08        647.09        39.66 o
  -4   6   7       1282.01       1281.46        44.78 o
  -3   6   7         71.35         78.55        10.93 o
  -2   6   7       1992.86       2175.80       112.42 o
  -1   6   7         76.84         92.38        40.71 o
   0   6   7       1654.74       1735.08        55.80 o
   1   6   7       1241.53       1359.98        79.98 o
   2   6   7        264.76        222.21         9.71 o
   3   6   7        180.06        215.99        14.64 o
   4   6   7       1594.87       1968.68        47.73 o
   5   6   7        258.67        260.06        10.72 o
   6   6   7        465.39        430.78        21.04 o
   7   6   7        180.37        183.69        17.01 o
   8   6   7        596.83        564.93        83.77 o
   9   6   7        328.32        355.39        43.44 o
  10   6   7         75.53         64.52        19.36 o
  11   6   7        652.20        757.03       108.27 o
  12   6   7        391.85        345.99        40.48 o
 -11   7   7        284.05        356.25        36.13 o
 -10   7   7          0.51          0.51        27.57 o
  -9   7   7        324.53        357.52        45.22 o
  -8   7   7        104.53        114.97        24.21 o
  -7   7   7          1.57          2.69        18.71 o
  -6   7   7       1404.00       1543.35        83.86 o
  -5   7   7        168.25        177.48        25.46 o
  -4   7   7        385.94        408.03        38.43 o
  -3   7   7        544.45        557.37        27.30 o
  -2   7   7        752.84        697.52        22.86 o
  -1   7   7       1122.06       1209.82        31.51 o
   0   7   7       1950.85       1905.79        90.42 o
   1   7   7       1583.90       1531.07        55.98 o
   2   7   7       2560.54       2451.03        62.70 o
   3   7   7       2563.36       2675.32        66.66 o
   4   7   7         13.23         13.02        16.98 o
   5   7   7        329.29        262.41        10.79 o
   6   7   7       4018.31       4223.19       258.50 o
   7   7   7        480.64        391.93        75.43 o
   8   7   7        611.42        687.25        91.12 o
   9   7   7         14.82         13.89        53.99 o
  10   7   7        848.26        836.09        72.70 o
  11   7   7         60.56         61.40        49.84 o
  12   7   7         17.31         14.34        14.69 o
 -10   8   7         26.01         30.98        12.07 o
  -9   8   7        261.39        283.23        36.67 o
  -8   8   7        759.86        809.73        57.73 o
  -7   8   7         76.59         86.36        40.88 o
  -6   8   7       1575.11       1640.19       116.60 o
  -5   8   7        513.82        625.76        49.66 o
  -4   8   7       1268.94       1379.82        76.04 o
  -3   8   7         17.75         21.91        48.44 o
  -2   8   7        927.30       1024.53        44.89 o
  -1   8   7        101.78        106.86        10.33 o
   0   8   7       1118.02       1167.49        34.67 o
   1   8   7         70.21         76.44        16.06 o
   2   8   7          1.11          0.96         5.02 o
   3   8   7         82.77         81.28         9.70 o
   4   8   7        136.68        136.37        10.18 o
   5   8   7         70.29         87.47         9.95 o
   6   8   7          1.03          0.76         3.75 o
   7   8   7       1194.69       1065.47       135.50 o
   8   8   7        267.87        337.92        33.88 o
   9   8   7          0.89          0.61        16.76 o
  10   8   7       1114.72       1152.73        65.96 o
  11   8   7         67.75         83.58        22.41 o
  12   8   7         34.37         38.07        10.67 o
 -10   9   7         63.71         84.82        24.08 o
  -9   9   7          8.40         10.51        11.66 o
  -8   9   7        648.32        577.83        51.00 o
  -7   9   7        780.91        725.95        59.19 o
  -6   9   7        233.36        242.08        27.00 o
  -5   9   7        651.39        623.89        40.15 o
  -4   9   7        304.27        346.11        45.48 o
  -3   9   7          7.56          6.36        18.38 o
  -2   9   7         35.10         60.77         6.70 o
  -1   9   7         31.50         28.40         5.72 o
   0   9   7        962.94        935.98        30.76 o
   1   9   7        100.47         89.22         5.13 o
   2   9   7         15.99         18.77        12.30 o
   3   9   7          2.69          2.75        13.63 o
   4   9   7        734.66        504.44        20.82 o
   5   9   7       2687.62       2523.60       170.40 o
   6   9   7         61.06         59.96        75.25 o
   7   9   7          2.67          2.90        11.91 o
   8   9   7       1000.22        935.68        61.23 o
   9   9   7        268.20        287.58        27.97 o
  10   9   7        335.33        336.75        33.63 o
  11   9   7         14.17         14.51        17.37 o
  12   9   7        122.24        116.00        17.09 o
  -9  10   7        111.43         95.86        27.91 o
  -8  10   7          0.01          0.01        31.38 o
  -7  10   7        254.88        256.98        45.20 o
  -6  10   7         39.60         53.96        30.52 o
  -5  10   7        321.34        350.34        63.71 o
  -4  10   7        291.26        317.19        34.02 o
  -3  10   7          7.42          8.12        20.93 o
  -2  10   7          8.95          9.16         8.17 o
  -1  10   7        606.59        619.15        32.56 o
   0  10   7          0.92          1.15        16.61 o
   1  10   7       1437.81       1496.61       121.06 o
   2  10   7         44.36         36.14         4.49 o
   3  10   7        193.14        144.44         8.61 o
   4  10   7       1387.65       1062.85       112.35 o
   5  10   7        205.26        216.95        16.38 o
   6  10   7       1191.91        795.10       102.28 o
   7  10   7          7.04          5.97        18.22 o
   8  10   7          6.10          0.99        13.16 o
   9  10   7       1018.64       1243.52        78.29 o
  10  10   7         22.17         31.12        16.96 o
  11  10   7         60.32         88.23        20.73 o
  -8  11   7         12.95          4.97        13.95 o
  -7  11   7        335.18        373.10        57.78 o
  -6  11   7        380.71        377.00        52.48 o
  -5  11   7        346.01        475.31        58.48 o
  -4  11   7         71.78         84.96        40.11 o
  -3  11   7          0.57          0.46        46.28 o
  -2  11   7         91.71        112.57        20.05 o
  -1  11   7         52.88         54.71        19.22 o
   0  11   7        231.17        272.77        38.39 o
   1  11   7          0.51          0.85        13.95 o
   2  11   7       1761.54       1787.53       217.12 o
   3  11   7        235.83        233.93        27.84 o
   4  11   7       2400.74       2177.31       255.96 o
   5  11   7        323.56        245.16        93.06 o
   6  11   7        385.84        264.96        62.91 o
   7  11   7        300.41        396.38        61.11 o
   8  11   7        108.12        127.44        30.97 o
   9  11   7        491.99        378.83        52.05 o
  10  11   7         73.23         86.18        21.73 o
  11  11   7          0.33          0.22        13.95 o
  -7  12   7          0.76          2.77        11.99 o
  -6  12   7        188.94        166.75        40.87 o
  -5  12   7        312.37        261.29        56.72 o
  -4  12   7         90.85         84.89        80.41 o
  -3  12   7          0.90          0.00         5.23 o
   0  12   7        474.06        451.72        51.05 o
   1  12   7        675.51        592.50        47.30 o
   2  12   7        725.40        611.91        61.48 o
   3  12   7       4230.35       3838.67       281.18 o
   4  12   7        517.99        417.33        83.94 o
   5  12   7          1.52          0.82         8.17 o
   6  12   7          6.37          6.62        24.41 o
   7  12   7        813.96        830.73        90.64 o
   8  12   7        221.52        188.91        40.57 o
   9  12   7          0.76          2.40        13.07 o
  10  12   7        278.74        281.79        34.02 o
  -1  13   7         14.39          0.00         7.85 o
   0  13   7       1053.00        961.21        80.96 o
   1  13   7        157.39        131.36        81.36 o
   2  13   7        268.37        288.30        47.33 o
   3  13   7         34.50         30.98        21.81 o
   4  13   7        121.23        102.05       374.61 o
   5  13   7       1298.56       1073.73        82.27 o
   7  13   7        250.68        335.42        48.61 o
   8  13   7          0.13          0.58        12.20 o
   9  13   7          7.07         10.11        25.28 o
   1  14   7        109.16         48.83        10.46 o
   2  14   7          0.04          9.59        13.95 o
   3  14   7        732.03        701.22        47.16 o
   4  14   7         79.23         27.22        28.77 o
   6  14   7         55.18         -0.87         4.36 o
   7  14   7         14.43         13.08        11.33 o
   8  14   7          4.09         11.33        19.18 o
  -1  15   7         68.58          0.00         5.98 o
   0  15   7         14.39          0.00         3.49 o
   1  15   7          3.35          0.00         3.49 o
   2  15   7        110.16          0.00         8.71 o
   3  15   7          1.24          0.00         3.49 o
   5  15   7         84.87          0.00         4.87 o
   6  15   7         11.87         -0.20         3.49 o
   2  16   7         21.12          0.00         4.97 o
   3  16   7         47.30          0.00         4.22 o
  -2 -13   8         50.98         60.07        17.44 o
  -1 -13   8          5.89          4.51        11.33 o
  -6 -12   8          4.28          5.70        11.33 o
  -5 -12   8          3.05          2.11        20.05 o
  -4 -12   8        118.10        139.78        30.52 o
  -3 -12   8        182.52        226.97        34.22 o
  -2 -12   8          5.45          4.67        20.93 o
  -1 -12   8        251.73        244.75        43.19 o
   0 -12   8        381.40        350.90        43.55 o
   1 -12   8          2.93          6.74        13.48 o
   2 -12   8        855.63        850.44        71.16 o
   3 -12   8         81.20         77.12        46.27 o
  -7 -11   8        116.52         72.76        50.62 o
  -6 -11   8         90.76         83.68        25.29 o
  -5 -11   8          0.10          0.11        51.49 o
  -4 -11   8         20.62         18.08        27.02 o
  -3 -11   8         55.06         50.91        25.45 o
  -2 -11   8          4.03          5.33        34.01 o
  -1 -11   8        139.15        140.51        30.12 o
   0 -11   8        186.17        199.92        34.83 o
   1 -11   8          0.23          0.18        11.39 o
   2 -11   8          2.73          3.14        27.02 o
   3 -11   8          2.77          4.03        13.95 o
   4 -11   8          7.02          8.84        23.54 o
   5 -11   8         14.52          2.36        17.43 o
  -8 -10   8         64.07         62.39        47.96 o
  -7 -10   8         48.12         74.46        23.90 o
  -6 -10   8        101.14        140.83        33.59 o
  -5 -10   8        144.94        143.28        29.65 o
  -4 -10   8        877.63        981.81       105.80 o
  -3 -10   8          0.14          0.13        27.22 o
  -2 -10   8        632.23        770.18        61.72 o
  -1 -10   8         14.32         34.82        19.60 o
   0 -10   8        720.29        684.91        49.44 o
   1 -10   8          4.88          4.67        18.47 o
   2 -10   8        164.29        155.85        42.32 o
   3 -10   8       1001.44       1002.68        91.45 o
   4 -10   8        195.59        165.12        36.89 o
   5 -10   8         10.71         20.93        16.28 o
   6 -10   8        553.79        522.76        52.03 o
  -9  -9   8         21.26         24.33        18.90 o
  -8  -9   8        298.51        319.87        77.55 o
  -7  -9   8        100.97        114.93        66.35 o
  -6  -9   8        426.49        484.60        87.96 o
  -5  -9   8        208.97        209.20        40.40 o
  -4  -9   8        454.42        472.38        52.79 o
  -3  -9   8       1050.18       1188.26       119.09 o
  -2  -9   8         69.53        103.44        24.93 o
  -1  -9   8        219.93        241.56        32.64 o
   0  -9   8        106.23        117.32        33.14 o
   1  -9   8          0.60          0.48        20.48 o
   2  -9   8         91.24         61.71        21.26 o
   3  -9   8        313.46        245.11        40.35 o
   4  -9   8         59.49         59.23        73.38 o
   5  -9   8        760.22        752.71        70.76 o
   6  -9   8         71.90         62.88        26.48 o
   7  -9   8        126.47        144.11        24.42 o
 -10  -8   8        432.16        538.75        49.02 o
  -9  -8   8        120.89        114.75        26.16 o
  -8  -8   8        276.82        357.67        63.68 o
  -7  -8   8        736.61        875.36        76.03 o
  -6  -8   8        301.57        262.14        71.63 o
  -5  -8   8       1638.37       1882.72       152.12 o
  -4  -8   8         41.68         44.13        27.13 o
  -3  -8   8         37.46         35.91        22.57 o
  -2  -8   8       1251.92       1420.66        86.58 o
  -1  -8   8        169.64        187.71        35.44 o
   0  -8   8        285.41        312.94        38.29 o
   1  -8   8        728.55        782.22        53.65 o
   2  -8   8          0.44          0.64        18.37 o
   3  -8   8        404.46        384.29        66.80 o
   4  -8   8       1594.65       1523.36       113.63 o
   5  -8   8        614.22        577.02        63.06 o
   6  -8   8         38.75         10.06        14.82 o
   7  -8   8          2.46          0.00        12.56 o
   8  -8   8         30.00         25.54        17.44 o
 -11  -7   8          1.07          0.92        26.16 o
 -10  -7   8          3.26          3.30        17.95 o
  -9  -7   8        112.28        118.78        47.19 o
  -8  -7   8        159.27        247.23        81.01 o
  -7  -7   8        651.15        647.55        62.54 o
  -6  -7   8        665.21        696.18       293.91 o
  -5  -7   8        424.72        459.43        56.78 o
  -4  -7   8        576.31        630.64        46.79 o
  -3  -7   8       1739.92       1848.07       159.90 o
  -2  -7   8        446.35        497.38        41.41 o
  -1  -7   8       2043.83       2061.86       143.53 o
   0  -7   8          3.39          6.59        15.37 o
   1  -7   8        207.18        197.77        27.67 o
   2  -7   8        158.55        171.54        35.78 o
   3  -7   8        155.28        147.68        18.12 o
   4  -7   8         26.95         50.97        24.66 o
   5  -7   8       1292.15       1361.17       126.26 o
   6  -7   8         13.42         16.79        16.79 o
   7  -7   8        976.60        969.02        83.76 o
   8  -7   8         21.67         17.12        15.69 o
   9  -7   8        163.03        109.56        26.61 o
 -11  -6   8         67.16         29.83        57.99 o
 -10  -6   8         65.64         63.26        16.13 o
  -9  -6   8        160.37        158.76        78.71 o
  -8  -6   8        675.26        711.93        83.86 o
  -7  -6   8        679.37        712.03        98.85 o
  -6  -6   8         63.10         67.31        21.20 o
  -5  -6   8        554.96        587.11        49.96 o
  -4  -6   8        101.37         98.83        34.56 o
  -3  -6   8        410.34        405.41        35.47 o
  -2  -6   8        183.16        178.50        22.54 o
  -1  -6   8       1619.54       1865.39        71.79 o
   0  -6   8       4020.31       4478.19       142.13 o
   1  -6   8        808.28        791.02        35.83 o
   2  -6   8         94.29         81.56        20.02 o
   3  -6   8        469.34        446.85        37.99 o
   4  -6   8       1071.21       1053.55        57.80 o
   5  -6   8        180.58        192.14        50.48 o
   6  -6   8        318.06        356.07        58.50 o
   7  -6   8          0.42          0.63        12.20 o
   8  -6   8         96.44         82.23        28.78 o
   9  -6   8         86.89         64.92        27.90 o
  10  -6   8         36.07         20.29        14.49 o
 -12  -5   8         41.14         44.01        36.62 o
 -11  -5   8          8.29          5.70        16.56 o
 -10  -5   8        145.27        163.18        59.34 o
  -9  -5   8          0.57          0.49        20.92 o
  -8  -5   8        431.53        424.14        51.49 o
  -7  -5   8          0.83          0.84        24.41 o
  -6  -5   8        653.76        589.97        48.70 o
  -5  -5   8        729.88        746.87        66.89 o
  -4  -5   8        230.77        242.42        29.33 o
  -3  -5   8        471.58        552.86        27.89 o
  -2  -5   8        646.05        762.53        37.99 o
  -1  -5   8          3.26          3.75        31.44 o
   0  -5   8         74.91         55.18        10.05 o
   1  -5   8       1434.19       1591.05        57.84 o
   2  -5   8        378.31        403.81        17.77 o
   3  -5   8        131.21        179.38        14.65 o
   4  -5   8        169.64        173.06        11.61 o
   5  -5   8        153.26        151.51        58.45 o
   6  -5   8       1520.05       1488.19       110.42 o
   7  -5   8       1854.79       1876.42       149.82 o
   8  -5   8        810.55        742.05        74.87 o
   9  -5   8         15.55          9.95        13.08 o
  10  -5   8         55.87         42.45        18.31 o
 -12  -4   8        363.82        261.06        83.66 o
 -11  -4   8         23.37         18.17        17.68 o
 -10  -4   8        604.11        484.59        69.91 o
  -9  -4   8          6.18          1.89         6.72 o
  -8  -4   8         99.15        119.31        24.08 o
  -7  -4   8       1620.07       1448.94       134.44 o
  -6  -4   8          0.23          0.24         7.51 o
  -5  -4   8          6.50          7.22        21.63 o
  -4  -4   8          0.08          0.08         5.68 o
  -3  -4   8        144.55        151.10        16.81 o
  -2  -4   8        439.27        488.31        24.53 o
  -1  -4   8        945.20       1034.82        36.53 o
   0  -4   8        649.17        637.90        30.87 o
   1  -4   8        157.02        198.11        14.39 o
   2  -4   8          0.61          0.58        14.00 o
   3  -4   8       1295.54       1356.90        62.83 o
   4  -4   8        454.45        444.65        21.01 o
   5  -4   8       1519.78       1532.15        47.31 o
   6  -4   8        817.48        886.64        76.26 o
   7  -4   8          0.49          0.50        21.80 o
   8  -4   8        161.24        151.37       135.75 o
   9  -4   8        366.79        311.38        35.41 o
  10  -4   8        147.85        105.31        34.69 o
  11  -4   8        148.85         46.96        30.77 o
 -12  -3   8         12.72         -0.64        17.57 o
 -11  -3   8        280.30        295.13        33.46 o
 -10  -3   8        299.18        284.27        32.53 o
  -9  -3   8        100.29         98.35        19.38 o
  -8  -3   8         55.28         57.33        16.49 o
  -7  -3   8         49.56         49.81        14.00 o
  -6  -3   8        156.70        161.45         9.48 o
  -5  -3   8        128.40        129.71         8.48 o
  -4  -3   8       2536.82       2687.35        79.81 o
  -3  -3   8       1981.75       1939.02        47.95 o
  -2  -3   8        754.55        743.23        31.04 o
  -1  -3   8        814.18        732.54        37.02 o
   0  -3   8        410.53        376.89        80.17 o
   1  -3   8        298.10        253.80        16.79 o
   2  -3   8       2079.69       2222.66        64.39 o
   3  -3   8        153.05        141.74        13.05 o
   4  -3   8        222.84        220.14        10.87 o
   5  -3   8          2.90          2.93         8.81 o
   6  -3   8          0.03          0.03         6.37 o
   7  -3   8       1282.93       1156.11       110.36 o
   8  -3   8        219.86        203.10        34.03 o
   9  -3   8        340.96        253.60        42.75 o
  10  -3   8        232.74        148.13        28.22 o
 -12  -2   8         17.95         18.60        15.71 o
 -11  -2   8         33.61         30.45        15.08 o
 -10  -2   8       1608.79       1979.23       106.24 o
  -9  -2   8       1912.68       2004.20       111.62 o
  -8  -2   8         15.80         16.00        28.22 o
  -7  -2   8        161.79        136.90        13.64 o
  -6  -2   8        209.41        176.38        11.28 o
  -5  -2   8        129.83        132.80        14.71 o
  -4  -2   8       2001.60       2274.01        54.28 o
  -3  -2   8        740.39        730.29        19.60 o
  -2  -2   8       1035.18        950.02        21.73 o
  -1  -2   8         12.08         11.81         6.32 o
   0  -2   8       8711.56       9337.34       236.63 o
   1  -2   8       1768.22       1543.92        34.45 o
   2  -2   8       3249.99       3176.51        94.64 o
   3  -2   8         64.27         61.83        10.51 o
   4  -2   8        448.01        402.81        32.15 o
   5  -2   8         40.32         44.35         6.59 o
   6  -2   8        161.46        148.09         9.04 o
   7  -2   8       1131.51        938.45        49.91 o
   8  -2   8        170.15        145.80        21.91 o
   9  -2   8          8.98          7.90         7.94 o
  10  -2   8         29.11         12.65        13.91 o
 -12  -1   8         45.86         46.39        17.09 o
 -11  -1   8         65.87         75.21        20.71 o
 -10  -1   8        668.47        731.65        55.47 o
  -9  -1   8        780.02        788.09        67.71 o
  -8  -1   8        254.79        272.19        37.40 o
  -7  -1   8        167.72        196.18        33.55 o
  -6  -1   8        901.04        833.71        24.62 o
  -5  -1   8       3150.54       3163.70        85.25 o
  -4  -1   8      16589.91      19012.76       575.65 o
  -3  -1   8        955.87       1015.40        40.89 o
  -2  -1   8      32299.51      33083.15       949.95 o
  -1  -1   8       9722.57      10010.64       239.92 o
   0  -1   8        495.34        411.40        44.77 o
   1  -1   8       1698.40       1906.56        40.09 o
   2  -1   8        136.56        122.80        45.89 o
   3  -1   8        243.97        252.20        98.81 o
   4  -1   8       1862.65       1781.84        43.64 o
   5  -1   8       8482.56       8916.33       233.36 o
   6  -1   8       8830.42       8738.11       233.60 o
   7  -1   8       1478.53       1394.92        45.54 o
   8  -1   8         30.65         26.69        61.11 o
   9  -1   8        653.40        474.27        71.04 o
  10  -1   8          8.58          8.71        27.91 o
  11  -1   8        280.32        221.54        32.77 o
  12  -1   8         48.25         23.13        15.42 o
 -12   0   8          6.60         10.81        13.86 o
 -11   0   8         60.38        112.88        36.19 o
 -10   0   8        196.01        182.25        23.07 o
  -9   0   8         12.19         12.48        13.52 o
  -8   0   8       1060.21       1103.85        76.66 o
  -7   0   8         19.31         20.72        21.22 o
  -6   0   8          4.24          6.23         9.12 o
  -5   0   8        538.44        563.42        19.30 o
  -4   0   8       1958.17       2128.30       133.39 o
  -3   0   8        105.91         89.84         6.30 o
  -2   0   8       4885.67       5043.57       117.31 o
  -1   0   8        600.20        582.56        16.49 o
   0   0   8      21801.11      22700.29       663.93 o
   1   0   8       1007.94        944.92        20.82 o
   2   0   8       4366.70       4400.68       108.35 o
   3   0   8        148.48        125.00         6.81 o
   4   0   8       7844.02       8394.92       205.18 o
   5   0   8         14.11         14.66        10.21 o
   6   0   8        102.18        127.96        10.69 o
   7   0   8        485.71        449.33        19.30 o
   8   0   8          5.60          5.40        49.88 o
   9   0   8         76.03         53.53        32.60 o
  10   0   8        216.31        190.76        27.38 o
  11   0   8         26.96         44.46        27.02 o
  12   0   8         58.34         81.27        39.13 o
 -12   1   8         43.53         42.51        19.78 o
 -11   1   8        123.67        157.69        25.71 o
 -10   1   8        112.27        137.09        29.29 o
  -9   1   8         14.80         22.46        14.18 o
  -8   1   8          6.18          5.99        19.11 o
  -7   1   8       2243.15       2283.80       140.41 o
  -6   1   8       1384.71       1425.74        49.09 o
  -5   1   8       4508.74       4321.45       124.43 o
  -4   1   8         43.95         42.74       201.39 o
  -3   1   8        111.75         98.53       125.59 o
  -2   1   8       5874.35       5649.98       127.62 o
  -1   1   8         91.54         93.26         7.03 o
   0   1   8      13298.90      12477.18       308.25 o
   1   1   8        635.61        597.25        41.56 o
   2   1   8      33995.77      32936.68       915.41 o
   3   1   8      15037.24      15559.08       387.87 o
   4   1   8          2.15          2.25       169.02 o
   5   1   8       1156.18       1194.03        34.47 o
   6   1   8         55.66         59.46        11.03 o
   7   1   8         53.76         35.76         9.31 o
   8   1   8         16.24         12.58        17.42 o
   9   1   8        377.88        364.72        38.66 o
  10   1   8        287.52        281.92        34.91 o
  11   1   8        112.43        141.87        39.24 o
  12   1   8        144.78        157.81        37.50 o
 -12   2   8        121.98        120.11        29.31 o
 -11   2   8          5.43          6.09        30.17 o
 -10   2   8        106.80        126.70        24.81 o
  -9   2   8         10.80         13.44        20.46 o
  -8   2   8        768.13        869.75        84.17 o
  -7   2   8         69.64         75.95        14.40 o
  -6   2   8        208.98        241.33        18.55 o
  -5   2   8        129.48        140.53        29.69 o
  -4   2   8        377.40        446.55        15.51 o
  -3   2   8        366.86        336.20        29.50 o
  -2   2   8        108.78        103.27         6.44 o
  -1   2   8       1821.97       1857.90        38.40 o
   0   2   8      13616.44      13147.38       412.11 o
   1   2   8       1209.69       1168.05        46.59 o
   2   2   8       1006.59       1078.18        62.86 o
   3   2   8          4.59          4.44        13.29 o
   4   2   8        793.30        729.69        20.91 o
   5   2   8        105.75        115.66        10.76 o
   6   2   8        349.92        343.54        29.13 o
   7   2   8          3.06          2.89         8.35 o
   8   2   8        585.03        623.39        38.25 o
   9   2   8        168.47        152.39        22.39 o
  10   2   8        161.69        158.13        45.52 o
  11   2   8          5.97          7.43        27.02 o
  12   2   8        245.80        198.75        30.65 o
  13   2   8         38.40         62.20        30.51 o
 -12   3   8         11.11         12.55        13.56 o
 -11   3   8        218.02        189.56        32.53 o
 -10   3   8        707.23        877.33        66.26 o
  -9   3   8        387.07        317.31        46.07 o
  -8   3   8         79.39         69.31        17.45 o
  -7   3   8         11.02          9.61        16.12 o
  -6   3   8         69.85         75.49        17.31 o
  -5   3   8        862.45        894.84        68.61 o
  -4   3   8         40.16         38.21         9.69 o
  -3   3   8        207.70        188.95        12.56 o
  -2   3   8       3499.59       3396.65        82.35 o
  -1   3   8       1544.52       1255.24        36.63 o
   0   3   8        803.43        640.80        21.57 o
   1   3   8        179.26        181.61        11.50 o
   2   3   8       4368.97       4200.71       125.71 o
   3   3   8          2.92          2.81        16.10 o
   4   3   8       1272.75       1109.67        44.16 o
   5   3   8        576.25        497.37        27.83 o
   6   3   8       2249.02       1924.63        98.98 o
   7   3   8         20.67         22.73        10.78 o
   8   3   8        687.91        758.13       180.04 o
   9   3   8         60.46         74.66        23.64 o
  10   3   8         83.43         70.09        14.19 o
  11   3   8        659.21        641.01        80.89 o
  12   3   8         79.18         99.14        53.21 o
  13   3   8         55.63         64.80        29.98 o
 -12   4   8         13.19         14.54        13.99 o
 -11   4   8         21.25         24.64        17.03 o
 -10   4   8          5.19          5.84        37.08 o
  -9   4   8        849.51        875.44        78.73 o
  -8   4   8          0.30          0.26        15.80 o
  -7   4   8          0.57          0.63        20.02 o
  -6   4   8        259.24        283.00        39.18 o
  -5   4   8        177.51        179.01        20.12 o
  -4   4   8        417.34        441.23        18.23 o
  -3   4   8        177.47        179.33        13.56 o
  -2   4   8        144.83        178.58         9.47 o
  -1   4   8       2401.37       2601.78        59.59 o
   0   4   8        164.80        177.87        52.81 o
   1   4   8         50.56         40.12         6.54 o
   2   4   8        200.66        176.68        12.80 o
   3   4   8        991.54        772.20        30.31 o
   4   4   8        595.18        628.02        21.25 o
   5   4   8        379.24        350.07        11.82 o
   6   4   8        278.16        269.45        21.12 o
   7   4   8        484.52        454.20        44.06 o
   8   4   8         13.47          9.37        14.51 o
   9   4   8        158.75        176.10        31.44 o
  10   4   8          0.99          1.29        21.56 o
  11   4   8         13.19         11.89        10.00 o
  12   4   8         85.50         93.87        25.24 o
  13   4   8        116.58        132.36        27.62 o
 -11   5   8        222.96        238.52        34.43 o
 -10   5   8        287.13        399.41        45.86 o
  -9   5   8        404.47        487.44        55.54 o
  -8   5   8        635.88        596.77        53.56 o
  -7   5   8         24.14         24.29        73.18 o
  -6   5   8         18.56         20.84        22.09 o
  -5   5   8       5319.61       5525.53       195.53 o
  -4   5   8       1273.59       1208.98        50.97 o
  -3   5   8        219.73        233.93        17.59 o
  -2   5   8       1888.60       1596.53        48.75 o
  -1   5   8       1673.53       1665.00        57.11 o
   0   5   8        665.26        550.65        27.50 o
   1   5   8       3762.15       3193.57        89.58 o
   2   5   8        354.12        379.95        11.81 o
   3   5   8        963.82        915.62        31.19 o
   4   5   8       1432.13       1323.59        90.68 o
   5   5   8        356.88        346.35        19.76 o
   6   5   8          6.93          6.68        19.06 o
   7   5   8        200.94        198.79        29.66 o
   8   5   8         88.35         91.87        59.87 o
   9   5   8        677.29        642.11        68.01 o
  10   5   8          0.90          0.98       142.64 o
  11   5   8       1572.98       1544.30       100.62 o
  12   5   8          8.16          5.46        10.16 o
  13   5   8          0.12          0.02        11.33 o
 -11   6   8         72.31        108.62        28.37 o
 -10   6   8        362.73        390.21        62.12 o
  -9   6   8        354.28        439.35        46.69 o
  -8   6   8        151.65        160.41        66.55 o
  -7   6   8         63.60         88.81        25.86 o
  -6   6   8        103.46        120.68        25.73 o
  -5   6   8          3.56          3.80        13.10 o
  -4   6   8        506.15        540.93        23.50 o
  -3   6   8       7143.61       8613.74       302.62 o
  -2   6   8       2572.08       2875.51       125.56 o
  -1   6   8       1778.88       1948.24       212.77 o
   0   6   8        867.50        968.45        48.62 o
   1   6   8        813.19        820.88        88.00 o
   2   6   8       4004.74       4675.14       188.95 o
   3   6   8       2045.14       2179.97        52.67 o
   4   6   8        812.24        756.90        21.74 o
   5   6   8        992.09        982.02        49.34 o
   6   6   8        115.25        130.16        23.49 o
   7   6   8        348.85        348.88        33.64 o
   8   6   8       1524.83       1607.21        94.41 o
   9   6   8       1033.26       1052.55        79.53 o
  10   6   8       1435.93       1679.73       152.84 o
  11   6   8        129.97        130.68        19.16 o
  12   6   8        187.08        185.53        86.81 o
 -11   7   8         29.93         36.01        12.99 o
 -10   7   8         23.93         18.76        11.14 o
  -9   7   8          0.92          1.10        32.49 o
  -8   7   8        781.55        839.24        63.52 o
  -7   7   8       3142.79       3457.20       219.05 o
  -6   7   8        151.50        162.71        36.45 o
  -5   7   8        125.22        145.74        94.43 o
  -4   7   8        336.24        417.92        25.66 o
  -3   7   8        381.10        360.65        25.07 o
  -2   7   8        380.53        415.50        22.55 o
  -1   7   8       1619.95       1509.19        40.95 o
   0   7   8      17192.12      17558.31       479.36 o
   1   7   8         11.39         11.00         4.82 o
   2   7   8       8048.89       9575.87       247.96 o
   3   7   8        890.39        791.74        24.37 o
   4   7   8        181.93        167.49         9.11 o
   5   7   8          4.26          2.97         3.92 o
   6   7   8        294.26        314.52        68.05 o
   7   7   8        643.44        586.19        44.79 o
   8   7   8        172.34        180.85        81.67 o
   9   7   8       2171.40       2113.90       113.60 o
  10   7   8       1042.33       1026.11        62.97 o
  11   7   8         88.30         93.83        34.02 o
  12   7   8        320.01        314.36        35.80 o
 -10   8   8         60.71         56.56        14.96 o
  -9   8   8        110.81         98.35        17.18 o
  -8   8   8        668.88        759.80        62.60 o
  -7   8   8         50.40         51.61        19.43 o
  -6   8   8        246.97        268.77        61.47 o
  -5   8   8        155.53        201.55        45.37 o
  -4   8   8        809.56        870.26        51.30 o
  -3   8   8          2.33          3.56         6.42 o
  -2   8   8        177.94        184.23        21.23 o
  -1   8   8         35.64         35.11         5.76 o
   0   8   8         48.78         47.76         5.59 o
   1   8   8        292.91        321.92        11.56 o
   2   8   8          9.14          7.31         2.96 o
   3   8   8        114.77        127.94         9.25 o
   4   8   8        354.10        358.79        20.69 o
   5   8   8        545.85        630.92        37.71 o
   6   8   8         95.00        120.96        26.27 o
   7   8   8        618.95        613.39        46.33 o
   8   8   8        499.68        489.17        37.31 o
   9   8   8         98.69        101.75        19.41 o
  10   8   8         30.12         41.29        22.81 o
  11   8   8          1.86          2.40        10.77 o
  12   8   8         17.29         19.06        18.37 o
 -10   9   8         58.73         50.10        10.43 o
  -9   9   8        211.85        180.37        33.59 o
  -8   9   8        414.06        393.65        36.56 o
  -7   9   8         14.26         15.38        35.28 o
  -6   9   8        288.76        305.91        33.67 o
  -5   9   8         21.72         26.60        17.23 o
  -4   9   8       1095.70       1174.73        73.11 o
  -3   9   8         53.20         41.96        15.50 o
  -2   9   8        232.11        229.50        17.00 o
  -1   9   8          6.78          7.35         7.68 o
   0   9   8        124.82        131.50         8.57 o
   1   9   8        275.84        280.78        32.23 o
   2   9   8          0.03          0.03         6.24 o
   3   9   8       1048.20        958.15        60.53 o
   4   9   8        315.97        272.95        29.05 o
   5   9   8        727.03        734.03       116.58 o
   6   9   8        152.68        130.56        17.85 o
   7   9   8         57.61         37.51        25.43 o
   8   9   8        389.48        355.00        42.78 o
   9   9   8         34.11         54.93        19.02 o
  10   9   8          1.98          1.25        17.99 o
  11   9   8         64.49         74.26        17.13 o
  12   9   8         33.15         29.66        13.46 o
  -9  10   8        313.39        285.49        48.10 o
  -8  10   8        203.64        175.64        44.13 o
  -7  10   8         78.93         86.55        27.03 o
  -6  10   8          2.93          3.68        20.92 o
  -5  10   8        257.56        241.86        26.86 o
  -4  10   8        138.01        143.74        16.74 o
  -3  10   8       1075.05        963.37        59.40 o
  -2  10   8          1.08          0.90         6.73 o
  -1  10   8        612.08        711.25        45.02 o
   0  10   8         90.70         97.87         8.60 o
   1  10   8        414.49        445.78        18.90 o
   2  10   8         75.78         80.30        20.60 o
   3  10   8        655.52        557.15        46.76 o
   4  10   8       1295.24       1315.73       122.23 o
   5  10   8          8.53         10.08        27.91 o
   6  10   8        133.21        184.52        32.46 o
   7  10   8         62.47         55.19        14.64 o
   8  10   8        302.53        405.32        51.19 o
   9  10   8        939.78        801.61        76.19 o
  10  10   8         54.69         59.40        33.56 o
  11  10   8        203.20        232.03        28.44 o
  -8  11   8        102.72         94.31        29.22 o
  -7  11   8        152.29        134.56        32.27 o
  -6  11   8         31.13         23.69        38.39 o
  -5  11   8        270.60        273.92        41.01 o
  -4  11   8        432.46        489.64        76.41 o
  -3  11   8          3.61          4.02        16.56 o
  -2  11   8        575.33        577.11        45.40 o
  -1  11   8        723.66        564.34        54.10 o
   0  11   8        128.12        140.10        18.31 o
   1  11   8        872.06        666.05        63.67 o
   2  11   8       1259.14        950.33       141.78 o
   3  11   8        476.71        368.70        57.69 o
   4  11   8       1203.65       1259.40        59.05 o
   5  11   8        852.48        730.72        63.79 o
   6  11   8        115.58        133.33        51.38 o
   7  11   8         54.80         13.48        21.72 o
   8  11   8         38.27         28.32        17.89 o
   9  11   8         46.66         47.20        22.08 o
  10  11   8         56.56         53.03        22.66 o
  11  11   8          1.32          4.18        12.20 o
  -7  12   8         82.35        130.60        28.64 o
  -6  12   8         98.64         91.78        34.02 o
  -5  12   8         19.52         22.99        32.26 o
  -4  12   8        118.21        111.71        32.38 o
   0  12   8       3234.14       3010.67       190.41 o
   1  12   8        384.79        358.84        49.77 o
   2  12   8          3.69          3.42        13.08 o
   3  12   8       1572.19       1836.68       126.48 o
   4  12   8         81.40        103.66        21.80 o
   5  12   8       1706.31       1769.50       153.44 o
   6  12   8       1710.69       1573.68       113.94 o
   7  12   8        310.12        318.75        44.67 o
   8  12   8       2204.36       2249.74       158.18 o
   9  12   8        104.77        122.51        28.77 o
  10  12   8          0.58          0.34        13.08 o
  -1  13   8          0.49          0.00         4.36 o
   1  13   8       1052.59        821.34        61.29 o
   2  13   8       1265.43        701.69        53.09 o
   4  13   8        281.36        295.56        41.89 o
   5  13   8       2031.78       1965.16       132.55 o
   6  13   8          0.57          3.54        16.56 o
   7  13   8         56.21         61.45        42.73 o
   8  13   8         61.20         70.14        29.36 o
   9  13   8         33.29         56.53        19.18 o
   0  14   8          2.74          0.00         3.49 o
   1  14   8          6.78          0.14         6.10 o
   4  14   8         10.93         -0.58         6.97 o
   5  14   8         13.06          1.64        13.15 o
   7  14   8         11.70          6.77        20.92 o
   8  14   8          9.50         12.83        13.82 o
   0  15   8         49.14          0.00         7.87 o
   5  15   8         34.14          0.00         2.62 o
  -5 -12   9        475.76        519.76        48.84 o
  -4 -12   9         76.62        120.01        29.65 o
  -3 -12   9         73.29        100.42        37.06 o
  -2 -12   9        471.48        443.00        79.64 o
  -1 -12   9        279.27        312.22        48.85 o
   0 -12   9         25.20         19.85        18.31 o
   1 -12   9         87.76         82.55        19.18 o
   2 -12   9        175.86        189.05        49.91 o
  -7 -11   9         37.11         37.36        21.51 o
  -6 -11   9          0.19          0.25        43.62 o
  -5 -11   9        276.26        287.20        70.98 o
  -4 -11   9        186.30        197.06        36.95 o
  -3 -11   9         40.82         45.14        23.54 o
  -2 -11   9          0.24         15.25        24.14 o
  -1 -11   9         21.08         21.16        35.40 o
   0 -11   9          8.46          6.89        13.78 o
   1 -11   9         49.40         61.97        16.74 o
   2 -11   9        127.27        133.77        42.74 o
   3 -11   9         21.24         17.60        13.95 o
   4 -11   9          1.90          1.61        20.05 o
  -8 -10   9         83.07        107.68        40.18 o
  -7 -10   9         46.31         48.81        43.60 o
  -6 -10   9         61.65         76.59        31.39 o
  -5 -10   9         23.42         24.90        19.18 o
  -4 -10   9          9.74          8.74        21.79 o
  -3 -10   9        836.53       1080.10        87.70 o
  -2 -10   9        204.11        219.27        25.94 o
  -1 -10   9        285.03        323.44        36.85 o
   0 -10   9        343.55        353.09        28.91 o
   1 -10   9        192.02        105.52        24.04 o
   2 -10   9        780.38        735.22        55.52 o
   3 -10   9         18.88         20.09        14.82 o
   4 -10   9         37.37         60.34        22.30 o
   5 -10   9          1.65          1.49        11.33 o
   6 -10   9          3.98          2.81        20.06 o
  -9  -9   9          0.49          0.48        20.43 o
  -8  -9   9         56.24         65.89        41.87 o
  -7  -9   9        993.22       1026.63       125.85 o
  -6  -9   9         45.72         57.51        29.65 o
  -5  -9   9         28.30         32.25        65.45 o
  -4  -9   9        263.70        282.13        33.99 o
  -3  -9   9        353.54        356.61        41.22 o
  -2  -9   9        509.73        636.06        48.57 o
  -1  -9   9         68.28        100.99        32.24 o
   0  -9   9        477.89        507.80        37.73 o
   1  -9   9        782.19        865.17        63.68 o
   2  -9   9         18.49         17.62        27.05 o
   3  -9   9        393.06        341.40        52.37 o
   4  -9   9         94.76         41.40        22.84 o
   5  -9   9         53.63         38.24        13.95 o
   6  -9   9         50.32         41.97        19.18 o
   7  -9   9         75.08         30.89        17.88 o
 -10  -8   9        452.82        479.33        42.60 o
  -9  -8   9        480.44        509.12        99.10 o
  -8  -8   9        176.20        173.35        50.61 o
  -7  -8   9        102.37        130.13        40.98 o
  -6  -8   9       1920.87       2005.19       152.20 o
  -5  -8   9         14.19         15.56        29.58 o
  -4  -8   9       1647.53       1817.95       124.16 o
  -3  -8   9        171.94        249.09        52.67 o
  -2  -8   9        400.77        423.00        32.38 o
  -1  -8   9        222.16        255.75        28.39 o
   0  -8   9        874.23        939.94        70.22 o
   1  -8   9        285.52        329.65        46.25 o
   2  -8   9         81.11         69.65        25.32 o
   3  -8   9        188.21        173.89        24.65 o
   4  -8   9        150.21        151.13        30.50 o
   5  -8   9        636.47        561.17        78.48 o
   6  -8   9        131.50        112.95        29.77 o
   7  -8   9          3.43          5.60        16.81 o
   8  -8   9          8.36          4.70        11.33 o
 -10  -7   9         27.40         24.12        14.87 o
  -9  -7   9         11.49          9.61        48.05 o
  -8  -7   9         24.74         49.10        31.37 o
  -7  -7   9        864.74       1013.79       117.82 o
  -6  -7   9       2239.04       2479.95       170.07 o
  -5  -7   9        194.42        179.39        29.29 o
  -4  -7   9          2.87          2.95        31.78 o
  -3  -7   9          7.47         13.03        17.49 o
  -2  -7   9         78.98         87.03        45.37 o
  -1  -7   9        392.24        456.04        40.79 o
   0  -7   9          9.03         11.01        28.68 o
   1  -7   9        512.44        567.49        40.43 o
   2  -7   9        707.66        688.64        40.28 o
   3  -7   9        384.20        276.78        29.93 o
   4  -7   9        103.46         86.86        12.95 o
   5  -7   9          1.03          0.74        31.41 o
   6  -7   9        383.64        355.20        42.77 o
   7  -7   9        486.98        426.50        38.93 o
   8  -7   9         26.50         -1.51        12.08 o
   9  -7   9          5.28          2.84         6.97 o
 -11  -6   9        131.06        143.10        29.65 o
 -10  -6   9          6.43          4.39        17.43 o
  -9  -6   9         63.76         57.17        29.64 o
  -8  -6   9         66.92         72.06        35.37 o
  -7  -6   9          0.33          0.31        22.67 o
  -6  -6   9        221.25        242.45        25.73 o
  -5  -6   9        470.00        450.77        39.19 o
  -4  -6   9        145.44        144.00        26.35 o
  -3  -6   9        278.22        294.60       102.09 o
  -2  -6   9         30.84         45.48        17.89 o
  -1  -6   9         77.51         99.30        20.20 o
   0  -6   9         38.84         39.16        15.23 o
   1  -6   9        237.83        270.65        20.38 o
   2  -6   9       1513.29       1650.00        90.01 o
   3  -6   9          0.22          0.22        14.64 o
   4  -6   9        947.59        931.51        72.27 o
   5  -6   9        384.47        353.75        43.99 o
   6  -6   9          2.02          1.32        15.69 o
   7  -6   9        767.16        739.81        59.31 o
   8  -6   9         46.55         68.99        17.80 o
   9  -6   9         22.03         10.97        19.18 o
 -11  -5   9          3.68          3.99        22.67 o
 -10  -5   9          4.67          4.46        51.45 o
  -9  -5   9          3.37          4.05        27.02 o
  -8  -5   9        197.01        204.21        60.18 o
  -7  -5   9        360.76        349.77        41.01 o
  -6  -5   9        136.54        176.29        41.74 o
  -5  -5   9          2.29          1.94        10.15 o
  -4  -5   9        291.68        280.16        25.89 o
  -3  -5   9        272.22        300.52        53.31 o
  -2  -5   9         37.76         37.56        27.64 o
  -1  -5   9        100.29         89.34        20.16 o
   0  -5   9        923.40       1058.11        42.54 o
   1  -5   9        890.23        897.03        32.68 o
   2  -5   9        647.44        634.02        27.14 o
   3  -5   9         88.59         90.61        11.87 o
   4  -5   9        268.15        240.25        22.82 o
   5  -5   9         62.41         53.72        89.05 o
   6  -5   9       2329.58       2139.34       190.65 o
   7  -5   9        825.88        734.41        82.62 o
   8  -5   9        483.65        352.38        33.78 o
   9  -5   9        307.70        157.95        28.72 o
 -12  -4   9         23.53         19.37        18.74 o
 -11  -4   9        130.75         86.47        43.50 o
 -10  -4   9        408.48        353.92        62.18 o
  -9  -4   9        976.77       1165.23       143.51 o
  -8  -4   9        772.01        888.63       129.47 o
  -7  -4   9         84.49         94.73        27.03 o
  -6  -4   9         11.63         13.29         9.18 o
  -5  -4   9        347.72        362.97        23.48 o
  -4  -4   9        447.94        389.13        24.46 o
  -3  -4   9          9.83          9.66        10.63 o
  -2  -4   9        490.67        588.75        31.94 o
  -1  -4   9        925.23       1038.38        98.40 o
   0  -4   9       1910.52       2098.54        65.24 o
   1  -4   9        300.68        296.59        22.81 o
   2  -4   9       1840.72       1895.35        56.48 o
   3  -4   9        744.70        800.30        76.69 o
   4  -4   9         77.36         75.22        12.35 o
   5  -4   9        795.11        807.72        44.48 o
   6  -4   9        357.80        300.91        29.41 o
   7  -4   9          8.32          8.01        52.38 o
   8  -4   9         41.68         31.77        41.01 o
 -12  -3   9          2.76          0.67         5.80 o
 -11  -3   9         60.04         54.53        16.61 o
 -10  -3   9        188.94        168.90        34.15 o
  -9  -3   9        234.94        235.44        35.12 o
  -8  -3   9         26.23         23.94        29.19 o
  -7  -3   9        126.64        126.49        21.07 o
  -6  -3   9        327.64        282.87        15.25 o
  -5  -3   9        142.88        145.05         7.46 o
  -4  -3   9        103.22         98.32        40.61 o
  -3  -3   9        449.62        386.61        23.40 o
  -2  -3   9       1222.59       1229.53        40.88 o
  -1  -3   9        374.56        331.64        71.31 o
   0  -3   9        525.64        536.78        45.73 o
   1  -3   9        647.52        704.73        29.32 o
   2  -3   9        886.80        776.04        24.67 o
   3  -3   9        838.72        811.97        26.39 o
   4  -3   9          1.61          1.57        36.68 o
   5  -3   9        110.79        131.41         9.25 o
   6  -3   9          5.30          2.62         7.85 o
   7  -3   9        129.57        113.13        18.31 o
 -12  -2   9         54.68         41.21        23.21 o
 -11  -2   9        124.63        130.50        19.90 o
 -10  -2   9        169.96        161.66        24.02 o
  -9  -2   9       1258.41       1210.87        84.50 o
  -8  -2   9         57.20         72.52        18.49 o
  -7  -2   9        501.26        484.78        28.05 o
  -6  -2   9        115.03        110.23        22.88 o
  -5  -2   9        317.06        314.82        14.33 o
  -4  -2   9        355.59        318.09        26.23 o
  -3  -2   9        926.28       1000.50        25.35 o
  -2  -2   9       6052.20       7182.88       185.26 o
  -1  -2   9       2965.88       2874.28        89.46 o
   0  -2   9         49.72         44.43         6.66 o
   1  -2   9        132.85        145.05         5.83 o
   2  -2   9        381.86        353.31        92.79 o
   3  -2   9       2238.55       2217.53        51.61 o
   4  -2   9        439.70        398.69        14.22 o
   5  -2   9       2015.47       1916.48        64.68 o
   6  -2   9          1.43          1.53         4.47 o
   7  -2   9         17.87         13.14        47.18 o
 -12  -1   9         55.93         42.11        26.82 o
 -11  -1   9          0.88          0.94        15.43 o
 -10  -1   9         43.72         58.21        20.80 o
  -9  -1   9        147.15        147.72        51.34 o
  -8  -1   9        135.69        149.46        29.44 o
  -7  -1   9         35.87         34.36        14.04 o
  -6  -1   9         98.72        102.28         7.44 o
  -5  -1   9       1463.04       1543.63        39.28 o
  -4  -1   9       4373.29       4505.25       233.30 o
  -3  -1   9          1.96          1.87        74.69 o
  -2  -1   9       2218.46       2176.58       123.42 o
  -1  -1   9       5701.74       5531.64       130.53 o
   0  -1   9         18.33         16.20        18.89 o
   1  -1   9       1220.58       1059.18        71.58 o
   2  -1   9        344.06        350.95        10.51 o
   3  -1   9       9868.00      10347.47       252.02 o
   4  -1   9        796.44        769.55        39.74 o
   5  -1   9         21.95         15.97         4.00 o
   6  -1   9       2501.88       2205.18        78.42 o
   7  -1   9       2978.20       2634.31       119.40 o
   8  -1   9       1355.17       1095.74        97.13 o
   9  -1   9        160.01        130.07        34.89 o
  10  -1   9        674.30        610.39        57.49 o
  11  -1   9         98.71         51.49        20.92 o
  12  -1   9         37.85         25.62        27.91 o
 -12   0   9          1.53          1.95        12.62 o
 -11   0   9         67.44         67.54        34.41 o
 -10   0   9         87.30         83.17        20.60 o
  -9   0   9        247.78        284.32        34.75 o
  -8   0   9        299.82        325.90        30.38 o
  -7   0   9        219.18        263.28        22.62 o
  -6   0   9       6635.37       7293.01       234.34 o
  -5   0   9        434.32        411.65        12.61 o
  -4   0   9        754.98        773.06        22.86 o
  -3   0   9        126.62        128.81         9.77 o
  -2   0   9        575.48        668.02        22.49 o
  -1   0   9       7894.94       8804.96       213.81 o
   0   0   9         57.84         45.94         3.01 o
   1   0   9       5054.26       5445.76       167.61 o
   2   0   9       1095.03       1217.32        27.57 o
   3   0   9         51.05         48.15         5.33 o
   4   0   9        486.99        469.41        14.95 o
   5   0   9        336.01        294.94        11.02 o
   6   0   9       2706.77       2668.72       202.83 o
   7   0   9        165.25        170.89        16.13 o
   8   0   9        300.04        287.97        20.51 o
   9   0   9         25.79         28.29        21.80 o
  10   0   9         43.66         39.03        16.56 o
  11   0   9         18.01         20.82        22.67 o
  12   0   9         72.92         60.23        37.44 o
 -12   1   9         15.53         13.84        13.33 o
 -11   1   9         82.56        103.06        26.27 o
 -10   1   9        462.86        519.91        72.14 o
  -9   1   9         96.57         99.51        29.61 o
  -8   1   9       1205.97       1164.24        88.52 o
  -7   1   9         23.04         23.59        46.79 o
  -6   1   9       4106.41       4413.15       230.80 o
  -5   1   9       4357.65       4417.93       269.98 o
  -4   1   9        960.47        898.02        33.03 o
  -3   1   9       8013.55       8442.89       232.16 o
  -2   1   9       4674.66       4167.53       100.38 o
  -1   1   9        198.22        226.48        23.23 o
   0   1   9       4269.24       3772.61        85.97 o
   1   1   9        275.85        271.64       143.23 o
   2   1   9       1566.14       1582.06       586.80 o
   3   1   9       2309.10       2407.62        53.11 o
   4   1   9        578.75        632.43       242.31 o
   5   1   9       3643.06       3497.93       118.73 o
   6   1   9        414.20        374.20        24.87 o
   7   1   9        667.68        748.24        47.81 o
   8   1   9        697.54        700.20        52.45 o
   9   1   9          0.83          0.76        72.41 o
  10   1   9        164.95        191.37        58.46 o
  11   1   9        125.50        127.20        27.02 o
  12   1   9         75.02         68.41        19.24 o
 -12   2   9         31.71         37.35        13.52 o
 -11   2   9          0.99          2.96        13.57 o
 -10   2   9        101.43         99.70        33.70 o
  -9   2   9        558.80        603.20        49.03 o
  -8   2   9        226.09        238.44        36.34 o
  -7   2   9         79.49         77.88        17.50 o
  -6   2   9       6818.56       7480.51       324.61 o
  -5   2   9        758.37        810.87        38.62 o
  -4   2   9        160.09        149.56         9.30 o
  -3   2   9       1307.72       1439.15        87.42 o
  -2   2   9        201.63        238.15        11.81 o
  -1   2   9       1102.75       1112.60        32.53 o
   0   2   9         40.31         37.88        15.94 o
   1   2   9       6658.20       6141.68       172.27 o
   2   2   9        807.47        804.44        30.63 o
   3   2   9        413.91        353.38        18.88 o
   4   2   9        254.81        260.11        11.90 o
   5   2   9        847.73        826.71        38.22 o
   6   2   9          7.99         11.25         8.19 o
   7   2   9          5.70          5.37        14.14 o
   8   2   9        742.77        781.32        46.22 o
   9   2   9         43.06         54.91        15.08 o
  10   2   9       1187.99       1185.85       182.94 o
  11   2   9        257.66        285.08        63.74 o
  12   2   9         70.14         64.26        28.21 o
 -12   3   9         37.27         41.88        33.59 o
 -11   3   9        125.27        125.76        34.90 o
 -10   3   9         67.96         77.67        21.22 o
  -9   3   9         58.29         60.08        22.43 o
  -8   3   9         49.38         52.06        65.16 o
  -7   3   9        437.50        415.61        44.72 o
  -6   3   9        721.27        772.80        38.43 o
  -5   3   9        350.49        357.32        37.38 o
  -4   3   9         46.91         60.51        11.47 o
  -3   3   9        279.52        239.80        11.01 o
  -2   3   9          5.90          6.04         8.46 o
  -1   3   9        269.39        208.26         5.66 o
   0   3   9        522.42        497.73        16.81 o
   1   3   9         11.12          7.49         4.26 o
   2   3   9        353.30        309.65        27.69 o
   3   3   9       3285.26       3251.19        97.34 o
   4   3   9          0.82          0.78        12.26 o
   5   3   9          3.76          3.57        12.03 o
   6   3   9        145.22        164.00        23.96 o
   7   3   9       1152.88       1134.27        63.46 o
   8   3   9        628.28        523.46        43.47 o
   9   3   9        101.19        115.77        27.33 o
  10   3   9        559.10        502.48        50.70 o
  11   3   9         68.85         75.54        96.08 o
  12   3   9        192.52        200.18        43.59 o
 -12   4   9          0.77          0.98         7.69 o
 -11   4   9         40.25         48.58        18.08 o
 -10   4   9        246.36        267.00        35.89 o
  -9   4   9        477.27        521.14        72.97 o
  -8   4   9         89.07         83.78        35.84 o
  -7   4   9        223.04        236.80        68.51 o
  -6   4   9       1530.02       1542.10        65.65 o
  -5   4   9       2094.99       2407.86        99.75 o
  -4   4   9          4.03          3.79        11.58 o
  -3   4   9        106.43        111.79        43.89 o
  -2   4   9        114.45        114.42         6.59 o
  -1   4   9        499.55        504.35        20.78 o
   0   4   9        602.74        662.37        47.88 o
   1   4   9       2313.36       2466.58        85.98 o
   2   4   9        369.69        373.05        26.18 o
   3   4   9        189.14        199.01        20.30 o
   4   4   9        271.59        258.21        26.80 o
   5   4   9       3149.32       3500.47       125.29 o
   6   4   9       2260.53       2387.14        87.15 o
   7   4   9        167.68        213.12        42.30 o
   8   4   9        394.48        454.43        47.14 o
   9   4   9          7.34         41.62        21.12 o
  10   4   9       1399.54       1474.46        83.73 o
  11   4   9          0.48          0.76        13.70 o
  12   4   9         11.38          6.85        20.92 o
 -11   5   9         51.81         74.84        40.02 o
 -10   5   9          8.58         10.92        34.01 o
  -9   5   9         64.36         73.37        54.21 o
  -8   5   9       1271.52       1357.07        81.22 o
  -7   5   9        514.97        564.54        54.62 o
  -6   5   9        162.56        156.99        26.62 o
  -5   5   9       1130.95       1251.14        47.42 o
  -4   5   9         79.81        100.66         8.97 o
  -3   5   9       3136.34       3362.80        98.98 o
  -2   5   9        140.68        119.70         7.28 o
  -1   5   9          0.88          0.85        96.93 o
   0   5   9       6328.43       5560.32       200.96 o
   1   5   9          0.07          0.06        29.35 o
   2   5   9       4247.96       3306.35       215.60 o
   3   5   9       6739.26       6077.49       393.66 o
   4   5   9        798.15        850.06        64.99 o
   5   5   9        310.32        335.34        35.33 o
   6   5   9       1086.00       1226.08        53.33 o
   7   5   9        674.46        663.28        57.39 o
   8   5   9         12.94         22.09        18.74 o
   9   5   9       2837.43       2907.65       147.76 o
  10   5   9       1125.30       1087.30        79.85 o
  11   5   9          7.88          7.30        14.45 o
  12   5   9        103.28        101.46        29.36 o
 -11   6   9          3.46          3.19        11.21 o
 -10   6   9          2.03          2.58        24.42 o
  -9   6   9        429.65        585.53        59.30 o
  -8   6   9         80.20        107.19        46.17 o
  -7   6   9        111.84        111.90        37.25 o
  -6   6   9       2703.96       2721.70       140.10 o
  -5   6   9       2081.68       2126.49        82.70 o
  -4   6   9        879.76        837.64        35.13 o
  -3   6   9          8.30          8.51        15.15 o
  -2   6   9        549.63        704.71        27.62 o
  -1   6   9        307.06        324.04        15.56 o
   0   6   9        445.96        400.40        10.99 o
   1   6   9       1767.62       1747.09        85.89 o
   2   6   9       2593.98       2148.44        84.85 o
   3   6   9         22.48         22.23         6.47 o
   4   6   9       3407.95       3293.20       102.86 o
   5   6   9        658.33        657.67        31.30 o
   6   6   9        135.70        149.52        41.66 o
   7   6   9        200.95        240.73        24.36 o
   8   6   9        829.35        939.28        69.92 o
   9   6   9        121.03        144.95        27.74 o
  10   6   9          0.45          0.53        23.20 o
  11   6   9        139.48        159.53        45.35 o
  12   6   9         78.10        112.43        28.34 o
 -11   7   9        242.43        220.25        29.27 o
 -10   7   9        863.30        747.56        67.28 o
  -9   7   9         16.77         17.40        20.73 o
  -8   7   9          4.60         10.23        10.48 o
  -7   7   9        176.82        198.90        22.54 o
  -6   7   9        797.68        910.01        54.28 o
  -5   7   9          0.71          0.74        39.00 o
  -4   7   9        348.99        366.49        24.15 o
  -3   7   9        490.19        438.16        27.61 o
  -2   7   9          1.67          2.27         3.65 o
  -1   7   9         97.01         85.97        20.53 o
   0   7   9        994.39        924.38        23.99 o
   1   7   9         85.31        106.55        80.92 o
   2   7   9        136.05        142.30       159.72 o
   3   7   9         62.57         68.56        20.64 o
   4   7   9          7.50          7.43         7.09 o
   5   7   9          0.29          0.28        28.99 o
   6   7   9       1611.90       1609.41        84.03 o
   7   7   9       2415.75       2266.11       113.30 o
   8   7   9       2376.39       2132.91       133.09 o
   9   7   9        610.88        616.58        75.63 o
  10   7   9          1.27          1.51        22.17 o
  11   7   9       1207.81       1165.94        72.71 o
  12   7   9        408.48        426.28        43.87 o
 -10   8   9        289.52        390.26        48.61 o
  -9   8   9         18.24         16.92        27.24 o
  -8   8   9        175.67        132.05        27.55 o
  -7   8   9         74.20         99.79        23.73 o
  -6   8   9        517.42        497.04        49.67 o
  -5   8   9         14.36         20.25        13.78 o
  -4   8   9       1099.75       1149.95        82.02 o
  -3   8   9        372.60        438.41        21.72 o
  -2   8   9        237.32        277.50        85.25 o
  -1   8   9          0.30          0.35        11.81 o
   0   8   9       1059.70       1035.21        32.99 o
   1   8   9       5547.49       5250.12       202.63 o
   2   8   9        949.62        929.72        47.41 o
   3   8   9        202.74        247.06        49.94 o
   4   8   9         24.82         16.00        10.16 o
   5   8   9        235.39        251.82        21.27 o
   6   8   9       1491.03       1569.93       108.15 o
   7   8   9        161.71        174.23        24.35 o
   8   8   9       4062.02       4460.69       239.48 o
   9   8   9        806.40        880.95        79.95 o
  10   8   9        133.88        135.44        25.61 o
  11   8   9        239.95        297.77        32.86 o
  12   8   9         28.96         58.12        17.34 o
  -9   9   9         29.41         23.78        15.91 o
  -8   9   9        640.75        771.38        64.01 o
  -7   9   9        474.43        420.22        40.22 o
  -6   9   9        693.90        664.31        43.79 o
  -5   9   9        493.55        483.09        45.61 o
  -4   9   9        122.35        118.45        31.41 o
  -3   9   9         39.80         42.46        26.83 o
  -2   9   9         37.84         31.63         8.47 o
  -1   9   9          5.66          6.04         3.98 o
   0   9   9        586.40        430.53        34.49 o
   1   9   9         38.75         40.47        13.91 o
   2   9   9       2269.16       2040.84        65.55 o
   3   9   9         44.81         26.69        10.89 o
   5   9   9        763.67        817.25        52.53 o
   6   9   9        517.57        502.50        45.21 o
   7   9   9         22.39         33.07        19.94 o
   8   9   9        309.03        327.14        55.37 o
   9   9   9          6.51          5.64        38.58 o
  10   9   9         98.44        100.00        19.41 o
  11   9   9        847.34        912.14        63.07 o
  -9  10   9        266.36        178.92        58.01 o
  -8  10   9         49.17         76.47        19.56 o
  -7  10   9        247.00        216.09        22.84 o
  -6  10   9         41.82         27.88        14.08 o
  -5  10   9         52.45         47.47        43.81 o
  -4  10   9         26.59         22.34        12.91 o
  -3  10   9          1.74          2.24        13.62 o
  -2  10   9         24.65         13.45         7.58 o
  -1  10   9         35.86         41.18         8.17 o
   0  10   9         77.34         77.23        10.39 o
   1  10   9         21.04         20.57        44.53 o
   2  10   9        697.63        786.31        39.56 o
   3  10   9       2460.17       2681.07       197.31 o
   4  10   9       1458.66       1518.25       114.65 o
   5  10   9        186.95        130.04        43.29 o
   6  10   9          7.43          7.92        15.99 o
   7  10   9        224.43        207.62        37.28 o
   8  10   9         87.54         78.89        23.85 o
   9  10   9       1698.68       2034.94       105.59 o
  10  10   9        156.22        172.14        21.75 o
  11  10   9          1.01          0.58        11.73 o
  -8  11   9         99.52         98.31        32.23 o
  -7  11   9        546.32        423.23        58.38 o
  -6  11   9         88.12        113.07        25.60 o
  -5  11   9         74.33         48.18        22.14 o
  -4  11   9       1271.45       1022.69        93.18 o
  -3  11   9        185.26        189.24        33.34 o
  -1  11   9        158.78        119.63        19.03 o
   0  11   9         83.49         67.67         9.18 o
   1  11   9        277.39        220.16        64.68 o
   2  11   9       5027.06       4814.26       303.95 o
   3  11   9        114.06        123.73        18.31 o
   4  11   9        922.98       1045.84        93.69 o
   5  11   9        301.67        255.48        35.97 o
   6  11   9        267.69        256.48        43.21 o
   7  11   9          1.61          1.58        44.47 o
   8  11   9        227.52        210.17        32.05 o
   9  11   9          7.65         10.96        11.91 o
  10  11   9        124.64        117.69        40.31 o
  -7  12   9         65.93        102.64        44.22 o
  -6  12   9          8.08          4.28        25.68 o
  -5  12   9         36.95         34.66        23.54 o
  -4  12   9          0.84          0.77        22.67 o
   3  12   9          0.69          1.71         9.59 o
   4  12   9        348.15        485.20        40.51 o
   5  12   9          0.16          0.27        16.56 o
   6  12   9         44.75         84.85        41.28 o
   7  12   9        136.70        147.59        31.70 o
   8  12   9        181.84        163.53        50.58 o
   9  12   9        259.49        266.14        39.26 o
  10  12   9         20.44         24.51        24.51 o
  -1  13   9        184.87          1.64        11.46 o
   4  13   9        343.68        294.21        35.36 o
   5  13   9         95.10         77.07        40.16 o
   6  13   9        322.75        270.06        37.83 o
   7  13   9       1170.81        927.11       112.65 o
   8  13   9        143.10        151.24        31.02 o
   9  13   9          4.58          6.61        11.33 o
   5  14   9         27.56         37.00        18.31 o
   6  14   9          0.80          0.03        19.19 o
   7  14   9         18.36         14.48        11.33 o
   8  14   9          3.77          3.74        21.79 o
  -3 -12  10         45.57         39.78        27.90 o
  -2 -12  10        216.17        221.11        54.45 o
  -1 -12  10         40.87         41.95        23.54 o
   0 -12  10        167.98        137.65        27.84 o
  -6 -11  10        489.45        607.11        94.55 o
  -5 -11  10         29.04         22.32        17.62 o
  -4 -11  10          1.99          2.40        15.69 o
  -3 -11  10          0.10          0.20        20.05 o
  -1 -11  10         13.65         11.34        16.88 o
   0 -11  10          3.96          5.74        12.77 o
   1 -11  10         38.00         36.34        15.71 o
   2 -11  10          6.85          3.77        14.82 o
   3 -11  10         82.14         53.54        20.06 o
  -7 -10  10         26.68         38.80        27.94 o
  -6 -10  10         19.94         18.46        18.31 o
  -5 -10  10         94.88         92.39        45.44 o
  -4 -10  10         14.89         13.87        17.43 o
  -3 -10  10          9.92         18.61        18.30 o
  -2 -10  10        596.86        693.87        74.63 o
  -1 -10  10          2.09          9.46        12.81 o
   0 -10  10        240.38        289.02        31.75 o
   1 -10  10        771.66        723.15        50.16 o
   2 -10  10          5.81          4.89        14.91 o
   3 -10  10         19.32         25.04        20.41 o
   4 -10  10          0.24          0.13        13.08 o
   5 -10  10        550.29        461.31        49.43 o
  -8  -9  10         39.73         16.49        29.10 o
  -7  -9  10        636.81        634.96        64.67 o
  -6  -9  10        358.85        383.32        57.58 o
  -5  -9  10         85.58         73.19        28.97 o
  -4  -9  10        161.97        136.27        35.12 o
  -3  -9  10          0.39          0.30        16.03 o
  -2  -9  10        174.33        215.59        27.90 o
  -1  -9  10       1132.48       1121.40        95.84 o
   0  -9  10         26.12         26.61        20.00 o
   1  -9  10        418.98        451.25        47.92 o
   2  -9  10         46.70         44.67        15.34 o
   3  -9  10         74.37         48.64        28.77 o
   4  -9  10        256.55        162.85        23.95 o
   5  -9  10        248.89        217.69        28.79 o
   6  -9  10          0.17          0.10        15.70 o
  -9  -8  10         37.19         42.12        14.31 o
  -8  -8  10        608.77        695.84        68.10 o
  -7  -8  10        844.36        977.37        88.43 o
  -6  -8  10        112.04        139.08        48.09 o
  -5  -8  10        603.91        619.05        61.82 o
  -4  -8  10        379.75        387.34        64.27 o
  -3  -8  10       1569.82       1587.85       128.38 o
  -2  -8  10        660.28        700.90        45.13 o
  -1  -8  10          1.15          1.84        10.77 o
   0  -8  10         19.43         18.52        43.10 o
   1  -8  10         32.81         47.66        18.29 o
   2  -8  10        809.54        759.51        61.91 o
   3  -8  10         26.80         11.60        11.92 o
   4  -8  10        481.58        381.17        41.93 o
   5  -8  10         67.17         48.80        48.88 o
   6  -8  10         15.78          5.57        22.26 o
   7  -8  10        120.05         87.54        32.42 o
 -10  -7  10          0.69          0.43        11.77 o
  -9  -7  10        205.55        188.87        53.02 o
  -8  -7  10        116.58        117.85        46.21 o
  -7  -7  10        132.41        126.47        53.24 o
  -6  -7  10         25.73         27.00        45.62 o
  -5  -7  10        132.97        159.35        49.74 o
  -4  -7  10         28.29         15.42        24.25 o
  -3  -7  10        733.66        681.51        61.39 o
  -2  -7  10        151.07        165.65        57.17 o
  -1  -7  10       3715.01       4047.77       457.54 o
   0  -7  10         74.15         86.18        25.82 o
   1  -7  10        208.75        204.19        61.75 o
   2  -7  10       1026.43        877.03        63.95 o
   3  -7  10         98.39         83.89        13.01 o
   4  -7  10         89.01         69.42        16.14 o
   5  -7  10        347.31        209.10        46.31 o
   6  -7  10         11.09          7.94        33.16 o
   7  -7  10        318.45        188.12        41.33 o
 -10  -6  10        582.03        618.61        82.88 o
  -9  -6  10         53.96         54.54        32.23 o
  -8  -6  10          1.38          0.56        24.41 o
  -7  -6  10         72.16         75.89        30.52 o
  -6  -6  10        278.80        302.28        66.67 o
  -5  -6  10        741.67        848.11        99.80 o
  -4  -6  10         60.26         62.17        25.45 o
  -3  -6  10         44.17         44.41        29.38 o
  -2  -6  10        376.39        375.86        60.46 o
  -1  -6  10         78.82         97.24        22.03 o
   0  -6  10       4361.04       4641.87       220.98 o
   1  -6  10       2311.29       2292.97       108.99 o
   2  -6  10       1851.56       1788.73        85.99 o
   3  -6  10       1013.28        943.28        59.63 o
   4  -6  10        310.07        259.23        30.34 o
   5  -6  10          3.22          1.92        17.44 o
   6  -6  10        966.55        822.02        61.91 o
 -11  -5  10          3.41          9.43        24.25 o
 -10  -5  10        194.07        187.55        49.36 o
  -9  -5  10         46.50         36.53        60.36 o
  -8  -5  10        636.19        732.46        89.75 o
  -7  -5  10        365.54        355.25        92.53 o
  -6  -5  10        125.36        147.01        23.99 o
  -5  -5  10        108.57         80.93        33.80 o
  -4  -5  10       1552.96       1621.66        93.47 o
  -3  -5  10         51.85         52.46        24.08 o
  -2  -5  10         16.15         15.20        53.90 o
  -1  -5  10        409.18        415.80        23.50 o
   0  -5  10         80.32         80.69        12.16 o
   1  -5  10        761.41        765.65        37.10 o
   2  -5  10        113.75        108.04        21.45 o
   3  -5  10        556.73        561.96        32.02 o
   4  -5  10        185.74        172.78        22.40 o
   5  -5  10        589.71        473.77        85.30 o
   6  -5  10         33.33         23.19        32.29 o
 -11  -4  10          4.58          5.80        12.56 o
 -10  -4  10        129.56        120.55        54.25 o
  -9  -4  10          2.08          2.56        20.92 o
  -8  -4  10        477.03        530.23        89.04 o
  -7  -4  10         27.04         32.46        19.18 o
  -6  -4  10        169.17        181.06        37.73 o
  -5  -4  10         37.48         38.01        28.52 o
  -4  -4  10         92.51         67.64        17.94 o
  -3  -4  10        572.01        550.53        23.35 o
  -2  -4  10       2191.06       2443.07       101.69 o
  -1  -4  10        497.53        503.85        29.50 o
   0  -4  10       3415.83       3834.48       121.29 o
   1  -4  10         58.39         60.54         7.40 o
   2  -4  10        474.14        500.98        36.53 o
   3  -4  10       1606.15       1319.20       108.83 o
   4  -4  10        133.75        120.33        10.70 o
   5  -4  10        296.79        296.26        23.44 o
   6  -4  10        295.54        231.58        32.90 o
 -11  -3  10        414.08        341.68        65.84 o
 -10  -3  10          0.14          0.35         8.30 o
  -9  -3  10        111.63         99.80        24.88 o
  -8  -3  10          4.80          4.13         8.49 o
  -7  -3  10        469.87        303.22        52.86 o
  -6  -3  10        508.36        548.02        45.31 o
  -5  -3  10        456.94        440.64        18.12 o
  -4  -3  10        461.75        419.64        19.10 o
  -3  -3  10        890.66        939.41        32.53 o
  -2  -3  10       1055.54       1074.89        38.38 o
  -1  -3  10        373.13        334.53        20.96 o
   0  -3  10       2099.78       1870.87        82.61 o
   1  -3  10        945.96        876.30        38.41 o
   2  -3  10         44.99         49.23         9.48 o
   3  -3  10       3428.60       3298.43       109.92 o
   4  -3  10        405.36        359.66        27.19 o
   5  -3  10          5.49          4.69        14.59 o
   6  -3  10        135.84        134.25        27.83 o
   7  -3  10         45.11         33.17        25.29 o
 -12  -2  10          8.32          5.52         7.90 o
 -11  -2  10         23.39         30.82        16.20 o
 -10  -2  10        261.49        262.13        45.25 o
  -9  -2  10        511.24        456.76        57.27 o
  -8  -2  10       1030.66        991.16        64.14 o
  -7  -2  10          1.93          0.87         5.94 o
  -6  -2  10        888.92        872.77        28.28 o
  -5  -2  10         24.23         21.64         6.84 o
  -4  -2  10         17.46         15.68        19.88 o
  -3  -2  10        804.30        850.86        24.44 o
  -2  -2  10        623.78        646.94        29.66 o
  -1  -2  10       1425.79       1367.70        52.45 o
   0  -2  10         76.94         56.42        16.94 o
   1  -2  10       1730.66       1783.29        41.09 o
   2  -2  10          0.98          0.99        10.90 o
   3  -2  10          2.56          2.83        10.22 o
   4  -2  10        593.94        511.79        23.17 o
   5  -2  10       1649.17       1781.01        85.85 o
   6  -2  10        258.75        232.58        27.92 o
   7  -2  10          0.93          0.27        14.82 o
 -12  -1  10         56.03         54.69        20.98 o
 -11  -1  10        347.83        322.94        42.76 o
 -10  -1  10        331.96        304.83        35.22 o
  -9  -1  10        178.40        216.55        30.29 o
  -8  -1  10        494.70        474.17        38.04 o
  -7  -1  10         40.02         39.81        15.71 o
  -6  -1  10         54.86         50.01         5.38 o
  -5  -1  10         77.23         73.68         8.37 o
  -4  -1  10       5708.79       6024.22       209.90 o
  -3  -1  10       1292.80       1159.60        29.59 o
  -2  -1  10          9.77         10.29        23.40 o
  -1  -1  10        115.17        122.18        17.84 o
   0  -1  10        625.94        590.53        47.69 o
   1  -1  10       2458.63       2164.13        97.35 o
   2  -1  10         12.72         13.79         3.83 o
   3  -1  10        634.25        561.96        37.97 o
   4  -1  10       1615.31       1495.52        54.46 o
   5  -1  10          0.70          0.60        12.29 o
   6  -1  10          0.19          0.84         4.58 o
   7  -1  10        218.83        193.63        20.39 o
   8  -1  10       2079.91       1773.74       142.37 o
   9  -1  10       1254.67       1046.98        81.24 o
 -12   0  10         46.25         58.22        14.48 o
 -11   0  10        270.26        235.15        39.51 o
 -10   0  10        932.57        852.68       141.54 o
  -9   0  10          9.48         16.19        17.59 o
  -8   0  10         14.68         15.49        15.93 o
  -7   0  10       3410.31       3700.91       168.33 o
  -6   0  10        318.94        330.61        26.82 o
  -5   0  10       1092.56       1290.90        32.22 o
  -4   0  10         49.29         46.89        14.08 o
  -3   0  10        556.02        530.17        99.02 o
  -2   0  10       2044.10       1790.95        48.62 o
  -1   0  10       1624.07       1476.33        33.84 o
   0   0  10       5404.80       5376.84       128.15 o
   1   0  10          8.97          7.85        15.78 o
   2   0  10       2675.84       2279.04        63.61 o
   3   0  10       5181.27       4752.55       213.70 o
   4   0  10        940.18        899.96        34.76 o
   5   0  10        938.42       1098.02        43.03 o
   6   0  10          7.24          6.57        12.87 o
   7   0  10       1228.31       1216.81       103.04 o
   8   0  10          7.53          9.33         8.84 o
   9   0  10         82.29         84.49        25.89 o
  10   0  10         94.29         86.29        40.15 o
  11   0  10          0.68          0.55        27.03 o
  12   0  10         96.75         69.53        28.97 o
 -12   1  10        419.69        496.52        80.58 o
 -11   1  10          3.39          3.69        13.56 o
 -10   1  10        267.07        396.07        63.27 o
  -9   1  10        419.80        404.27        43.40 o
  -8   1  10          1.23          1.33        53.38 o
  -7   1  10        870.64        901.43        97.94 o
  -6   1  10        810.07        803.54        53.13 o
  -5   1  10         28.33         22.99         5.76 o
  -4   1  10       2793.62       2758.18        66.17 o
  -3   1  10        720.51        744.68       190.78 o
  -2   1  10        126.97        137.82         9.90 o
  -1   1  10       5281.48       4640.13       123.72 o
   0   1  10       1289.75       1046.95        76.24 o
   1   1  10       3815.66       3732.89       139.29 o
   2   1  10       8261.34       8462.07       258.91 o
   3   1  10       5553.16       5344.44       166.15 o
   4   1  10      12752.83      13220.96       441.82 o
   5   1  10        863.55        897.77        38.04 o
   6   1  10        131.46        138.37        11.73 o
   7   1  10         86.67         81.71        17.55 o
   8   1  10        638.53        691.72        55.72 o
   9   1  10       1430.67       1259.00        70.76 o
  10   1  10        140.27        192.91        49.20 o
  11   1  10         79.77         83.77        27.92 o
  12   1  10          5.10          5.48        12.20 o
 -12   2  10        116.30        136.51        28.56 o
 -11   2  10          1.66          3.21        11.43 o
 -10   2  10         10.04         15.30        12.01 o
  -9   2  10         69.94         75.69        27.32 o
  -8   2  10          6.61          7.66        16.51 o
  -7   2  10       1337.63       1328.60        72.09 o
  -6   2  10         50.08         51.56        10.24 o
  -5   2  10          1.40          1.82         6.94 o
  -4   2  10       2435.89       2255.33        82.99 o
  -3   2  10        636.57        624.62        18.44 o
  -2   2  10       5093.03       5046.26       118.16 o
  -1   2  10       1111.43        970.28        39.08 o
   0   2  10       7895.40       9033.25       302.60 o
   1   2  10        400.29        421.58        22.98 o
   2   2  10        900.62        848.67        29.36 o
   3   2  10        543.31        519.01        22.77 o
   4   2  10       1849.83       2074.34        67.42 o
   5   2  10        831.41        870.93        36.34 o
   6   2  10         44.53         35.69        11.33 o
   7   2  10        237.07        223.54        19.60 o
   8   2  10        361.36        399.38        40.46 o
   9   2  10        919.05        936.73        94.03 o
  10   2  10        505.40        592.07       324.65 o
  11   2  10        143.99        117.84        31.52 o
  12   2  10         85.66         80.91        26.51 o
 -12   3  10         51.62         52.39        12.63 o
 -11   3  10         20.37         23.69        26.60 o
 -10   3  10          1.17          1.49         9.54 o
  -9   3  10        293.96        323.68        33.73 o
  -8   3  10          0.82          0.28        10.67 o
  -7   3  10        701.42        881.24       119.18 o
  -6   3  10       1002.20        972.25        54.46 o
  -5   3  10          3.41          5.52         4.74 o
  -4   3  10         43.84         46.64        12.06 o
  -3   3  10          1.39          1.38         6.70 o
  -2   3  10       1000.16       1033.53        24.51 o
  -1   3  10          8.60          8.07        13.19 o
   0   3  10        876.85        791.71        28.03 o
   1   3  10         98.24        112.35        18.45 o
   2   3  10        206.20        209.08        20.62 o
   3   3  10         47.07         48.44        46.09 o
   4   3  10       1658.72       1676.75        61.81 o
   5   3  10          1.60          1.66        25.01 o
   6   3  10          0.40          0.30         8.74 o
   7   3  10        100.31         97.13        24.07 o
   8   3  10         67.69         64.03        21.78 o
   9   3  10        276.16        257.31        27.40 o
  10   3  10        327.08        311.25        40.52 o
  11   3  10       1322.78       1175.52       101.16 o
  12   3  10         17.88         24.89        23.33 o
 -11   4  10         23.02         24.38        16.26 o
 -10   4  10          1.38          1.83        15.64 o
  -9   4  10        358.10        368.66        37.72 o
  -8   4  10        656.15        743.65        79.03 o
  -7   4  10         85.90         92.44        29.13 o
  -6   4  10       2701.19       3077.21       159.08 o
  -5   4  10       1083.35       1296.17        45.32 o
  -4   4  10         57.79         59.44         8.38 o
  -3   4  10        566.46        542.20        23.03 o
  -2   4  10        178.07        160.85        34.47 o
  -1   4  10         64.75         64.97         3.76 o
   0   4  10       2108.77       2304.94        67.86 o
   1   4  10       1005.57       1118.91        39.93 o
   2   4  10        794.12        825.73        48.04 o
   3   4  10        799.14        760.22        39.55 o
   4   4  10        227.80        231.18        16.66 o
   5   4  10        217.44        221.17        22.88 o
   6   4  10       1577.50       1460.75        65.48 o
   7   4  10       1089.27       1157.88        77.63 o
   8   4  10         13.86         16.56        29.53 o
   9   4  10          7.49          9.92        34.01 o
  10   4  10         81.56         72.52        17.17 o
  11   4  10         75.77         62.85        20.96 o
  12   4  10          8.23         12.12        18.31 o
 -11   5  10        191.98        221.35        47.87 o
 -10   5  10        265.72        331.30        86.89 o
  -9   5  10        638.43        684.10        69.00 o
  -8   5  10        109.96         94.10        32.10 o
  -7   5  10        593.36        617.07        51.35 o
  -6   5  10        739.35        760.29        51.26 o
  -5   5  10        269.72        231.19        20.81 o
  -4   5  10        139.95        133.99        13.69 o
  -3   5  10         49.06         48.99        23.37 o
  -2   5  10       5125.21       4838.11       207.02 o
  -1   5  10       4126.62       3343.34       130.39 o
   0   5  10          1.48          1.45        20.81 o
   1   5  10       7304.31       7139.15       264.60 o
   2   5  10       1020.40       1122.63        49.26 o
   3   5  10         39.39         37.65        27.38 o
   4   5  10        514.19        559.69        90.78 o
   5   5  10        122.68        130.92        31.51 o
   6   5  10        419.45        476.61        37.88 o
   7   5  10        243.09        267.40        29.32 o
   8   5  10         31.71         32.42        25.59 o
   9   5  10        792.70        855.58        55.70 o
  10   5  10        152.67        172.17        23.29 o
  11   5  10        123.89        135.69        19.04 o
  12   5  10         14.67         12.77        33.57 o
 -11   6  10        141.90        181.21        28.49 o
 -10   6  10         58.25         69.85        61.94 o
  -9   6  10        380.61        428.73        60.84 o
  -8   6  10        486.39        531.37        67.88 o
  -7   6  10       1327.07       1399.33        79.91 o
  -6   6  10        720.60        792.92        74.39 o
  -5   6  10         75.72         79.14        18.52 o
  -4   6  10       6898.58       7607.68       278.96 o
  -3   6  10        517.88        540.15        32.25 o
  -2   6  10        228.33        222.68        89.24 o
  -1   6  10       2129.76       1940.29        48.29 o
   0   6  10       5823.71       6102.39       337.17 o
   1   6  10        104.88         76.44        18.30 o
   2   6  10        103.87         83.34        11.13 o
   3   6  10         81.89         66.25        15.06 o
   4   6  10        133.89        125.61        19.25 o
   5   6  10       3043.96       3493.13       110.40 o
   6   6  10        185.77        230.17        27.60 o
   7   6  10         14.60         22.15        18.05 o
   8   6  10        182.06        235.21        39.76 o
   9   6  10        136.16        176.08        44.04 o
  10   6  10          0.11          0.14        18.99 o
  11   6  10          1.61          6.30        11.09 o
  12   6  10        153.88        165.10        32.26 o
 -10   7  10        233.62        263.49        33.28 o
  -9   7  10        102.01        107.90        43.89 o
  -8   7  10        904.27        869.37       103.36 o
  -7   7  10        135.95        133.96        33.81 o
  -6   7  10       1219.71       1303.11        78.33 o
  -5   7  10        140.11        159.95        42.76 o
  -4   7  10         17.78         12.50         7.04 o
  -3   7  10       1100.47       1144.74        78.51 o
  -2   7  10        293.18        275.96        18.27 o
  -1   7  10        413.02        374.36        27.15 o
   0   7  10       1081.14        884.96        30.09 o
   1   7  10          2.68          6.85         4.18 o
   2   7  10        594.03        531.70        24.02 o
   3   7  10       2195.07       1995.04        70.43 o
   4   7  10        309.59        303.75        20.99 o
   5   7  10        248.49        301.41        32.37 o
   6   7  10        195.38        232.94        27.54 o
   7   7  10       2291.50       2277.19       138.61 o
   8   7  10        900.36        952.76        61.46 o
   9   7  10        148.37        156.13        50.92 o
  10   7  10         16.12          9.00        21.26 o
  11   7  10         26.35         38.52        22.51 o
  12   7  10          6.80          6.56        68.91 o
 -10   8  10        572.78        637.00        79.44 o
  -9   8  10          1.31          1.38        26.16 o
  -8   8  10        253.04        253.59        50.00 o
  -7   8  10        168.92        170.51       101.26 o
  -6   8  10       1586.11       1765.25       148.85 o
  -5   8  10        988.90        969.01        71.68 o
  -4   8  10        489.62        460.54        46.06 o
  -3   8  10        851.14        866.12        60.77 o
  -2   8  10        133.95        148.15        11.38 o
  -1   8  10          0.97          1.04         6.33 o
   0   8  10        398.01        363.62        50.09 o
   1   8  10         38.33         35.07        15.17 o
   2   8  10        361.02        280.84        14.41 o
   3   8  10        241.64        268.74        18.18 o
   4   8  10          1.40          1.33        16.45 o
   5   8  10       1460.82       1367.23        72.64 o
   6   8  10        313.88        331.37        32.18 o
   7   8  10         42.66         45.14        31.77 o
   8   8  10        746.10        720.76        55.57 o
   9   8  10        605.67        604.76        54.78 o
  10   8  10         20.34         30.06        15.85 o
  11   8  10         71.43         95.11        25.34 o
  12   8  10          0.22          0.57         7.32 o
  -9   9  10         67.31         67.11        21.57 o
  -8   9  10         73.11         73.88        17.23 o
  -7   9  10         32.73         52.64        20.96 o
  -6   9  10        741.35        744.39        78.60 o
  -5   9  10          0.20          0.22        30.96 o
  -4   9  10          7.41          9.18        13.20 o
  -3   9  10         20.61         21.79        30.53 o
  -2   9  10         31.60         24.28         8.09 o
  -1   9  10        774.07        779.93        53.63 o
   0   9  10         77.34         76.75        17.74 o
   1   9  10       1837.79       1568.60        49.13 o
   2   9  10        382.72        337.98        15.37 o
   3   9  10         46.09         95.91        16.96 o
   4   9  10        152.11        144.30        33.33 o
   5   9  10        388.44        437.95        56.30 o
   6   9  10        808.54        700.93        51.94 o
   7   9  10        132.63        114.88        33.02 o
   8   9  10         26.48         31.22        27.75 o
   9   9  10        282.44        281.86        28.99 o
  10   9  10        219.63        221.60        27.34 o
  11   9  10       1089.68       1319.24        86.35 o
  -9  10  10         67.00         77.71        14.54 o
  -8  10  10          4.19          4.06        14.65 o
  -7  10  10          8.00          3.30        13.27 o
  -6  10  10        450.64        354.47        39.41 o
  -5  10  10        582.13        623.37        55.91 o
  -4  10  10         34.26         33.21        18.54 o
  -3  10  10        160.89        152.31        25.73 o
  -2  10  10          9.03          8.95        15.16 o
  -1  10  10        419.06        393.17        38.13 o
   0  10  10        378.94        323.72        33.11 o
   1  10  10        222.75        203.52        24.06 o
   2  10  10       1249.41       1140.52        78.10 o
   3  10  10       3368.88       3932.46       204.44 o
   4  10  10        531.39        453.52        40.59 o
   5  10  10        812.65        856.98        86.03 o
   6  10  10        167.57        132.45        25.92 o
   7  10  10        125.18        195.04        27.24 o
   8  10  10        208.63        233.11        26.28 o
   9  10  10         24.56         11.65        11.29 o
  10  10  10        273.00        320.15        33.32 o
  11  10  10        171.16        230.47        29.65 o
  -8  11  10          9.01          0.80         8.72 o
  -7  11  10         87.89         73.13        27.04 o
  -6  11  10        268.44        266.45        35.53 o
  -5  11  10        815.33        782.80        49.33 o
  -4  11  10          5.72          5.63         8.82 o
  -3  11  10        603.42        538.82        58.43 o
  -2  11  10       1683.73       1814.39       127.47 o
  -1  11  10       1311.71       1300.37        90.59 o
   0  11  10        724.40        781.77        56.72 o
   1  11  10       2844.87       2780.81       194.81 o
   2  11  10        615.05        522.03        41.36 o
   3  11  10        948.77       1039.39        54.49 o
   4  11  10         75.23         78.66        15.75 o
   5  11  10         97.57         84.20        39.15 o
   6  11  10        438.22        455.22        58.11 o
   7  11  10         18.46         16.67        52.33 o
   8  11  10          1.56          1.03        22.67 o
   9  11  10        121.28        128.64        30.44 o
  10  11  10         56.12        110.16        37.26 o
  -7  12  10        131.97        162.52        49.75 o
  -6  12  10        111.12         67.52        31.40 o
  -5  12  10        802.84        673.67        63.55 o
  -4  12  10        367.32        299.68        37.06 o
   3  12  10          0.68          0.55         8.30 o
   4  12  10        143.82        137.01       103.49 o
   5  12  10       3591.64       3793.12       245.09 o
   6  12  10          3.19          0.74        12.64 o
   7  12  10        199.92        203.77        65.45 o
   8  12  10        109.62        115.62        38.07 o
   9  12  10          0.19          3.37        14.82 o
  10  12  10        254.16        248.42        31.40 o
   4  13  10         24.25         21.66        37.51 o
   5  13  10        200.02        189.67        47.77 o
   6  13  10         17.89         14.90        45.37 o
   7  13  10        178.58        223.12        33.14 o
   8  13  10         49.32         52.32        30.03 o
   9  13  10         33.25         41.17        42.82 o
   5  14  10        203.23        161.83        27.24 o
   6  14  10          1.85         -0.81         8.72 o
   7  14  10        467.33        359.80        38.46 o
   8  14  10         55.35         81.00        17.44 o
  -5 -11  11        192.59        204.50        27.76 o
  -4 -11  11         10.59          6.35        26.99 o
  -3 -11  11          0.92          0.88        41.00 o
  -2 -11  11         58.58         76.21        31.39 o
  -1 -11  11        152.34        125.71        46.31 o
   0 -11  11         85.11         83.82        19.92 o
   1 -11  11         52.62         35.34        13.22 o
   2 -11  11        114.51         79.29        34.69 o
  -7 -10  11        347.68        411.94        52.84 o
  -6 -10  11         35.06         26.17        40.03 o
  -5 -10  11         66.52         63.39        20.37 o
  -4 -10  11          2.60          2.36        17.44 o
  -3 -10  11          0.70          4.35         8.97 o
  -2 -10  11         93.40        108.57        33.03 o
  -1 -10  11        144.89        233.69        39.22 o
   0 -10  11         16.82         18.17        27.47 o
   1 -10  11        141.18        137.84        29.96 o
   2 -10  11         14.90          8.57        10.84 o
   3 -10  11        107.78         72.85        19.19 o
   4 -10  11          0.34          0.22        19.18 o
  -8  -9  11         26.38         22.38        20.92 o
  -7  -9  11        574.37        567.54       103.19 o
  -6  -9  11          4.90          6.55        49.73 o
  -5  -9  11        158.98        189.58        37.03 o
  -4  -9  11          2.91          2.87        33.41 o
  -3  -9  11        230.42        254.74        55.42 o
  -2  -9  11          8.92          7.83        41.64 o
  -1  -9  11        167.12        154.89        21.79 o
   0  -9  11        130.73        141.42        26.91 o
   1  -9  11          5.46          4.36        12.40 o
   2  -9  11          0.18          0.16        39.26 o
   3  -9  11        557.95        436.82        42.35 o
   4  -9  11        164.16        137.86        20.92 o
   5  -9  11         19.96         14.93        11.20 o
  -9  -8  11        311.87        328.48        37.26 o
  -8  -8  11        256.44        250.02        37.59 o
  -7  -8  11          0.19          0.16        35.75 o
  -6  -8  11         50.65         43.88        19.18 o
  -5  -8  11        805.59        894.18        70.76 o
  -4  -8  11        147.75        143.67        34.63 o
  -3  -8  11       3023.70       3402.32       208.37 o
  -2  -8  11        113.61        148.46        27.81 o
  -1  -8  11         16.18         16.63        28.29 o
   0  -8  11        118.51         89.78        23.27 o
   1  -8  11       1740.50       1560.93       134.99 o
   2  -8  11        323.62        301.28        40.01 o
   3  -8  11        259.63        219.21        44.13 o
   4  -8  11        203.11        142.05        32.29 o
   5  -8  11        499.04        299.29        37.58 o
  -9  -7  11         42.16         13.06        22.23 o
  -8  -7  11         21.86         21.61        20.92 o
  -7  -7  11        628.42        662.87       100.52 o
  -6  -7  11         35.41         45.02        16.48 o
  -5  -7  11       1470.09       1719.87       119.52 o
  -4  -7  11        166.85        172.21        79.94 o
  -3  -7  11         16.31         20.58        13.74 o
  -2  -7  11          8.21          8.62        30.78 o
  -1  -7  11        103.15        128.65        18.66 o
   0  -7  11          0.32          0.22        10.83 o
   1  -7  11        846.49        756.52        70.76 o
   2  -7  11        185.05        243.80        48.69 o
   3  -7  11        148.38        143.67        21.76 o
   4  -7  11        501.81        313.45        30.19 o
 -10  -6  11         48.31         48.66        22.67 o
  -9  -6  11         46.47         45.37        46.22 o
  -8  -6  11        238.52        259.48        52.19 o
  -7  -6  11        335.50        389.15        71.56 o
  -6  -6  11        401.77        424.25        35.90 o
  -5  -6  11        424.87        581.24        56.16 o
  -4  -6  11       1183.48       1317.47       107.86 o
  -3  -6  11        273.94        277.76        45.41 o
  -2  -6  11        101.55         97.49        21.91 o
  -1  -6  11       1107.04       1074.58        59.87 o
   0  -6  11       1040.96       1066.38       107.73 o
   1  -6  11         59.62         58.94        33.71 o
   2  -6  11          0.89          0.86        25.49 o
   3  -6  11         22.42         21.52        17.87 o
   4  -6  11       1997.01       1626.30       234.24 o
   5  -6  11         50.49         63.66        24.60 o
 -11  -5  11         42.05          9.91        21.48 o
 -10  -5  11         81.21         72.93        40.11 o
  -9  -5  11        144.23        166.09        40.30 o
  -8  -5  11         12.26          7.60        35.74 o
  -7  -5  11         65.61         62.91        33.14 o
  -6  -5  11        526.36        542.06        66.05 o
  -5  -5  11        871.09        854.29       107.92 o
  -4  -5  11        126.82        111.12        30.94 o
  -3  -5  11         27.16         27.29        16.03 o
  -2  -5  11       1563.44       1431.49       158.02 o
  -1  -5  11         39.34         34.18         7.69 o
   0  -5  11        592.10        583.95        36.65 o
   1  -5  11         26.90         18.36         6.55 o
   2  -5  11         83.02         70.05        23.22 o
   3  -5  11        471.72        407.98        57.13 o
   4  -5  11         72.19         59.05        50.64 o
   5  -5  11       2499.25       2187.20       162.28 o
 -11  -4  11         62.06         24.51        33.42 o
 -10  -4  11         26.52         30.81        20.92 o
  -9  -4  11       1492.40       1623.41       149.74 o
  -8  -4  11          4.98          4.90        23.54 o
  -7  -4  11        683.59        618.86       106.00 o
  -6  -4  11         10.35          8.61        14.40 o
  -5  -4  11        450.84        497.02        34.86 o
  -4  -4  11         45.70         41.31        17.67 o
  -3  -4  11       1146.01       1293.92        72.84 o
  -2  -4  11       2567.78       2645.38       163.09 o
  -1  -4  11       2209.33       2260.31        82.60 o
   0  -4  11         61.45         67.02        15.98 o
   1  -4  11       2595.95       2473.83        99.95 o
   2  -4  11       1583.51       1259.25        74.93 o
   3  -4  11        704.77        670.37        37.79 o
   4  -4  11        262.64        217.87        34.90 o
   5  -4  11         39.32         31.47        18.31 o
   6  -4  11        360.92        311.95        50.84 o
 -11  -3  11          1.19          1.10         8.97 o
 -10  -3  11          8.34          5.92        27.02 o
  -9  -3  11        785.57        700.78        77.16 o
  -8  -3  11        233.62        263.69        83.53 o
  -7  -3  11        318.66        342.71        46.37 o
  -6  -3  11        467.15        384.10        40.86 o
  -5  -3  11          1.51          5.78        12.55 o
  -4  -3  11         59.96         58.89        20.73 o
  -3  -3  11         73.35         87.50        12.88 o
  -2  -3  11        394.34        320.68        15.53 o
  -1  -3  11        269.66        231.62        12.26 o
   0  -3  11         99.62        103.29         9.68 o
   1  -3  11        397.66        383.08        26.22 o
   2  -3  11         24.38         24.15         4.49 o
   3  -3  11          3.81          3.36        55.08 o
   4  -3  11        322.67        253.47        44.17 o
   5  -3  11         58.92         47.12        31.39 o
   6  -3  11        940.92        864.17        92.33 o
   7  -3  11         36.41         40.16        15.06 o
 -11  -2  11        358.99        300.94        42.63 o
 -10  -2  11        141.46        107.59        21.92 o
  -9  -2  11          1.89          2.00        10.00 o
  -8  -2  11        195.32        160.05        25.62 o
  -7  -2  11        400.18        368.93        35.47 o
  -6  -2  11        938.39        942.64        40.80 o
  -5  -2  11          0.54          0.52         6.63 o
  -4  -2  11       2805.14       3010.25       116.38 o
  -3  -2  11         53.85         50.81        14.93 o
  -2  -2  11        576.22        625.58        21.24 o
  -1  -2  11       2989.39       3082.91        90.87 o
   0  -2  11        346.89        324.58        15.66 o
   1  -2  11       7160.57       7066.25       450.36 o
   2  -2  11        128.82        112.84        10.33 o
   3  -2  11        288.98        364.94        30.26 o
   4  -2  11       1009.23        942.95        52.63 o
   5  -2  11        518.85        497.53        60.17 o
   6  -2  11       1413.02       1424.00        97.45 o
   7  -2  11       2544.59       2338.57       161.47 o
 -12  -1  11         32.16         23.87        11.33 o
 -11  -1  11         65.02         76.17        16.54 o
 -10  -1  11         31.71         31.84        23.60 o
  -9  -1  11         18.08         18.58        35.65 o
  -8  -1  11          1.55          1.98        11.73 o
  -7  -1  11         58.99         46.43        16.69 o
  -6  -1  11        249.27        246.37        14.61 o
  -5  -1  11       1696.35       1714.69        46.57 o
  -4  -1  11       8746.51       8853.99       291.64 o
  -3  -1  11       9381.24       8771.68       364.13 o
  -2  -1  11       2736.57       2439.77        66.01 o
  -1  -1  11        617.42        592.62        41.15 o
   0  -1  11       2316.61       2311.45        92.79 o
   1  -1  11        533.46        453.99        36.06 o
   2  -1  11        201.88        194.96        23.96 o
   3  -1  11        190.63        196.03        14.24 o
   4  -1  11         56.37         47.02        16.83 o
   5  -1  11        265.86        225.22        12.93 o
   6  -1  11       1571.39       1264.02       188.83 o
   7  -1  11          4.98          3.63        26.16 o
   8  -1  11        124.49         85.19        22.99 o
 -12   0  11         12.36         15.98        55.41 o
 -11   0  11         26.84         34.39        13.99 o
 -10   0  11         53.85         60.15        16.12 o
  -9   0  11        546.18        518.76        40.57 o
  -8   0  11       1787.63       1835.81       104.54 o
  -7   0  11        522.22        566.51        45.53 o
  -6   0  11        274.55        226.00        38.68 o
  -5   0  11        377.28        363.06        33.38 o
  -4   0  11       1839.41       1914.10        59.45 o
  -3   0  11       1278.73       1366.56        33.89 o
  -2   0  11       6358.70       6476.45       160.91 o
  -1   0  11       2839.07       2765.31        85.63 o
   0   0  11         31.09         39.03         3.38 o
   1   0  11       4875.05       4473.21       205.19 o
   2   0  11       3786.88       3888.75       158.13 o
   3   0  11       1065.02       1134.62        39.43 o
   4   0  11       2744.07       2912.28        90.32 o
   5   0  11       2208.16       2185.69        88.08 o
   6   0  11         14.02         12.24        14.49 o
   7   0  11        939.24        956.94        52.54 o
   8   0  11       1189.16       1077.28        83.12 o
   9   0  11        334.01        218.90        29.23 o
  10   0  11         29.25         24.92        13.08 o
  11   0  11         47.17         38.35        14.25 o
  12   0  11        767.85        577.79        58.92 o
 -12   1  11          7.29          1.07        12.30 o
 -11   1  11          0.30          0.28        15.09 o
 -10   1  11        271.67        208.02        30.68 o
  -9   1  11        116.71        129.83        44.76 o
  -8   1  11        253.95        266.57        68.05 o
  -7   1  11        116.97        121.45        18.12 o
  -6   1  11          3.82          9.44        10.57 o
  -5   1  11        525.82        482.18        25.76 o
  -4   1  11       1727.79       1748.74        42.79 o
  -3   1  11       3081.36       2765.02        65.12 o
  -2   1  11        129.53        148.14        10.62 o
  -1   1  11         14.64         12.50        29.16 o
   0   1  11       3529.75       3713.29       106.42 o
   1   1  11       1253.50       1403.66        45.54 o
   2   1  11       1882.96       2115.84        81.16 o
   3   1  11       1113.71       1042.52        37.92 o
   4   1  11       9258.12       9956.99       333.40 o
   5   1  11        261.83        263.05        16.64 o
   6   1  11         34.77         32.95         7.64 o
   7   1  11        233.47        246.19        24.75 o
   8   1  11        843.30        788.45        45.32 o
   9   1  11         96.18        109.42        19.19 o
  10   1  11        100.24         80.16        61.92 o
  11   1  11         13.55         13.52        24.42 o
  12   1  11        311.14        226.97        35.69 o
 -11   2  11        473.70        451.00        63.88 o
 -10   2  11          7.05         10.84        10.70 o
  -9   2  11         99.93        118.06        40.99 o
  -8   2  11       1457.71       1489.48       105.57 o
  -7   2  11       1863.64       1739.59       131.08 o
  -6   2  11         32.75         37.54        12.92 o
  -5   2  11        931.41        997.24        48.64 o
  -4   2  11         84.84         88.79        12.44 o
  -3   2  11        530.44        541.18        32.63 o
  -2   2  11       5696.32       5362.72       182.69 o
  -1   2  11         28.52         28.30         5.90 o
   0   2  11        270.99        266.69        17.27 o
   1   2  11        185.97        180.86        46.10 o
   2   2  11       6150.57       7537.35       242.73 o
   3   2  11        708.50        751.59        28.17 o
   4   2  11        635.74        559.29        23.27 o
   5   2  11         35.52         34.91        12.00 o
   6   2  11       1302.09       1279.21        54.81 o
   7   2  11        207.73        207.22        24.04 o
   8   2  11         83.06        120.99        16.99 o
   9   2  11          1.08          1.00        36.11 o
  10   2  11        277.89        211.31        51.32 o
  11   2  11        240.95        245.46        35.07 o
  12   2  11         25.69         28.96        14.82 o
 -11   3  11          9.15          6.80        13.87 o
 -10   3  11        106.06        143.13        28.34 o
  -9   3  11        480.27        479.44        51.60 o
  -8   3  11        562.64        599.55        51.73 o
  -7   3  11       2468.98       2431.51       208.77 o
  -6   3  11         66.50         78.12        18.24 o
  -5   3  11        327.16        358.95        24.00 o
  -4   3  11        227.46        234.72        10.55 o
  -3   3  11        479.55        390.69        13.09 o
  -2   3  11        478.49        468.05        32.21 o
  -1   3  11        642.60        536.93        21.49 o
   0   3  11       4335.60       3974.00       137.11 o
   1   3  11       1695.49       1636.61        48.67 o
   2   3  11       1452.57       1523.17        48.49 o
   3   3  11       1888.66       1890.15        62.17 o
   4   3  11        783.11        809.69        52.49 o
   5   3  11         42.88         42.69         9.84 o
   6   3  11         87.68         81.41        17.41 o
   7   3  11        212.61        227.54        31.13 o
   8   3  11        218.79        235.11        28.66 o
   9   3  11         42.95         45.10        15.09 o
  10   3  11        503.80        498.31        63.77 o
  11   3  11         10.87          9.69        47.09 o
  12   3  11          0.40          0.23         8.72 o
 -11   4  11        466.30        517.42        65.74 o
 -10   4  11         29.50         27.00        22.41 o
  -9   4  11        270.08        293.76        37.31 o
  -8   4  11        131.22        137.15        83.82 o
  -7   4  11         23.75         22.89        18.18 o
  -6   4  11        189.70        170.82        26.79 o
  -5   4  11          1.86          1.75        19.22 o
  -4   4  11       1513.13       1569.35        59.36 o
  -3   4  11        289.44        275.58        15.13 o
  -2   4  11        420.84        374.29        13.91 o
  -1   4  11         13.13         13.13        25.11 o
   0   4  11         34.17         32.63         7.61 o
   1   4  11        560.70        678.43        44.97 o
   2   4  11        237.32        245.08        15.52 o
   3   4  11       3187.48       3508.43       136.93 o
   4   4  11        209.90        232.62        18.75 o
   5   4  11          0.52          0.47        14.15 o
   6   4  11         12.18         14.12        11.39 o
   7   4  11         38.42         40.39        16.33 o
   8   4  11        107.38        125.32        39.19 o
   9   4  11        910.83        917.40        65.13 o
  10   4  11         20.66         26.17        18.83 o
  11   4  11         97.27         95.07        20.42 o
  12   4  11          1.20          0.82        20.05 o
 -11   5  11        132.26        151.31        55.82 o
 -10   5  11        290.39        321.52        48.91 o
  -9   5  11       1097.66       1195.44       191.16 o
  -8   5  11        771.28        668.57        92.05 o
  -7   5  11       1426.55       1342.20       120.85 o
  -6   5  11         60.80         63.89        17.07 o
  -5   5  11         28.24         31.09        23.17 o
  -4   5  11          6.29          6.25         6.84 o
  -3   5  11        214.56        194.15        12.62 o
  -2   5  11        113.22        109.52        47.20 o
  -1   5  11       1829.71       1735.55        62.02 o
   0   5  11        315.99        357.32        23.20 o
   1   5  11        152.58        144.15        51.53 o
   2   5  11       1051.28       1121.93        76.94 o
   3   5  11        317.05        281.78        23.33 o
   4   5  11         55.74         57.09        19.60 o
   5   5  11        103.79        104.14        29.99 o
   6   5  11         45.42         45.89        15.09 o
   7   5  11         11.51         11.06        39.23 o
   8   5  11       2843.98       3232.33       189.06 o
   9   5  11          5.28          5.23        23.36 o
  10   5  11        464.76        518.43        43.81 o
  11   5  11        495.50        474.39        51.36 o
  12   5  11         65.99         61.75        23.54 o
 -11   6  11        312.73        338.18        93.92 o
 -10   6  11          2.39          3.34        33.57 o
  -9   6  11         46.04         65.66        23.98 o
  -8   6  11        612.27        714.76        99.69 o
  -7   6  11        649.55        719.12        64.01 o
  -6   6  11       1170.78       1119.61        87.72 o
  -5   6  11         87.39         93.48        15.46 o
  -4   6  11          5.54          5.69        13.93 o
  -3   6  11       2592.64       2341.76       121.39 o
  -2   6  11         45.96         52.67        20.94 o
  -1   6  11       1148.77       1115.52        57.42 o
   0   6  11        135.19        159.68        18.34 o
   1   6  11          5.23          5.11         7.93 o
   2   6  11       2154.04       2522.08       102.08 o
   3   6  11       1553.15       1911.73        72.38 o
   4   6  11        681.32        782.76        42.18 o
   5   6  11         25.76         27.34        24.96 o
   6   6  11          8.22          4.54         9.54 o
   7   6  11         75.47        116.51        34.02 o
   8   6  11         20.25         31.28        18.22 o
   9   6  11        176.14        208.04        55.89 o
  10   6  11         12.00         11.95        15.81 o
  11   6  11        184.20        187.71        22.71 o
  12   6  11         30.02         36.82        21.04 o
 -10   7  11        198.53        237.10        39.17 o
  -9   7  11          1.12          1.44        22.23 o
  -8   7  11          0.31          0.34        13.61 o
  -7   7  11        206.38        184.55        24.70 o
  -6   7  11        278.95        203.20        35.54 o
  -5   7  11       1048.33        939.30       136.31 o
  -4   7  11          2.85          3.02        15.84 o
  -3   7  11        796.32        716.03        40.04 o
  -2   7  11        124.55        114.14        81.37 o
  -1   7  11          6.78          7.16        29.23 o
   0   7  11        407.68        395.62        17.74 o
   1   7  11        619.31        741.54        29.53 o
   2   7  11        755.83        687.14        30.24 o
   3   7  11         33.33         27.60        13.83 o
   4   7  11       1829.72       1676.31        58.74 o
   5   7  11         47.61         59.25        17.50 o
   6   7  11        523.48        450.58        49.76 o
   7   7  11         78.18        161.36        30.94 o
   8   7  11       2420.65       2615.53       144.32 o
   9   7  11        211.21        130.10        36.48 o
  10   7  11        247.50        283.51        48.42 o
  11   7  11         22.87         27.77        29.78 o
  12   7  11        328.91        354.64        35.56 o
 -10   8  11         37.64         39.16        16.75 o
  -9   8  11        427.70        476.16        75.43 o
  -8   8  11        212.67        178.68        21.37 o
  -7   8  11         24.75         21.92        19.19 o
  -6   8  11        557.97        550.51        63.22 o
  -5   8  11        383.32        313.47        31.33 o
  -4   8  11        150.27         96.59        22.79 o
  -3   8  11        224.69        241.34        51.81 o
  -2   8  11        925.95       1061.85        89.22 o
  -1   8  11        284.22        387.46        28.69 o
   0   8  11        128.27        138.43        24.04 o
   1   8  11        430.65        443.85        26.82 o
   2   8  11         80.92        108.90        25.99 o
   3   8  11        654.80        540.25        25.40 o
   4   8  11        124.36        109.71        16.51 o
   5   8  11       5073.14       5851.24       275.23 o
   6   8  11        787.36        896.09        52.45 o
   7   8  11        301.66        282.59        48.04 o
   8   8  11        171.89        199.25        39.70 o
   9   8  11       1420.13       1838.23       173.74 o
  10   8  11          0.02          0.00         9.54 o
  11   8  11          5.42          5.84        13.78 o
  -9   9  11        282.46        213.35        37.39 o
  -8   9  11        461.04        416.00        45.21 o
  -7   9  11        121.39        103.33        25.72 o
  -6   9  11          0.48          0.31        11.18 o
  -5   9  11       1004.19       1059.70       101.34 o
  -4   9  11        332.84        242.34        44.08 o
  -3   9  11        415.46        402.30        40.43 o
  -2   9  11        400.09        333.52        46.25 o
  -1   9  11        761.86        893.58        75.73 o
   0   9  11        865.51       1080.19        76.78 o
   1   9  11         46.24         35.22        38.19 o
   2   9  11       2363.57       2643.27       106.85 o
   3   9  11       1104.26       1081.92        52.07 o
   4   9  11        462.07        582.42        40.82 o
   5   9  11        230.53        231.87        27.45 o
   6   9  11         90.67         83.02        16.79 o
   7   9  11          0.18         10.99        12.01 o
   8   9  11        642.58        604.21        71.32 o
   9   9  11        112.95        189.26        44.84 o
  10   9  11         55.54         53.38        43.49 o
  11   9  11        366.95        437.95        69.87 o
  -9  10  11         54.88         53.34        24.85 o
  -8  10  11        103.77         98.46        15.31 o
  -7  10  11        349.55        295.32        31.85 o
  -6  10  11         43.30         44.66        27.90 o
  -5  10  11          0.14          0.12        12.86 o
  -4  10  11        468.45        572.21        56.73 o
  -3  10  11         31.30         35.78        26.16 o
  -2  10  11        409.05        656.21        58.21 o
  -1  10  11        347.45        355.85        60.64 o
   0  10  11          3.16          3.48        14.82 o
   1  10  11        378.71        394.34        68.16 o
   2  10  11        138.15        139.48        18.58 o
   3  10  11          5.60         14.55        10.04 o
   4  10  11        158.14        191.16        22.58 o
   5  10  11        196.92        264.53        36.82 o
   6  10  11          8.92         16.02        15.69 o
   7  10  11        647.35        627.78        45.98 o
   8  10  11        547.22        521.53        52.40 o
   9  10  11        399.51        453.33        49.60 o
  10  10  11         29.81         36.42        32.36 o
  11  10  11         17.52         13.23        12.67 o
  -8  11  11         23.92         21.23         7.80 o
  -7  11  11        144.15        119.89        14.33 o
  -6  11  11         30.45         39.10        11.75 o
  -5  11  11          4.77          3.32        17.81 o
  -4  11  11         10.54         10.89       133.08 o
  -3  11  11         19.24         19.37        27.04 o
  -2  11  11        645.60        502.18        73.30 o
  -1  11  11        954.01        739.86        64.14 o
   0  11  11        329.64        288.73        56.79 o
   1  11  11         66.91         53.32        28.78 o
   2  11  11        328.90        332.76        60.27 o
   3  11  11       1384.68       1260.55        82.29 o
   4  11  11       2925.70       2880.06       177.80 o
   5  11  11         11.00          3.68        12.55 o
   6  11  11        932.95        896.92        85.26 o
   7  11  11        657.05        573.90        67.52 o
   8  11  11        500.63        495.56        56.55 o
   9  11  11          0.46          0.54        45.34 o
  10  11  11        220.79        195.23        69.96 o
  -7  12  11         87.07         60.87        14.13 o
  -6  12  11        161.43        111.76        19.34 o
  -1  12  11          0.66          0.30        10.46 o
   0  12  11        323.06        274.05        45.47 o
   1  12  11       3684.41       3892.24       253.94 o
   2  12  11        163.77        122.73        26.17 o
   3  12  11          7.83          7.20        21.48 o
   4  12  11         27.54         17.75        19.63 o
   5  12  11          0.15          0.26        20.05 o
   6  12  11        550.01        607.47        56.43 o
   7  12  11          4.45          4.65        22.66 o
   8  12  11         61.45         57.85        27.03 o
   9  12  11        462.74        384.38        75.79 o
   4  13  11        154.60        101.15        30.53 o
   5  13  11          3.67         11.45        17.43 o
   6  13  11        971.73        817.52        90.10 o
   7  13  11         51.66         44.76        32.28 o
   8  13  11         58.93         88.22        21.80 o
   9  13  11          5.13          6.83        13.95 o
   5  14  11        148.23        141.28        24.51 o
   6  14  11          7.72          8.21        13.08 o
   7  14  11         40.83         61.17        28.32 o
  -3 -11  12         45.14         23.37        20.19 o
  -2 -11  12         81.27         71.38        31.72 o
  -1 -11  12        124.07        105.60        24.44 o
   0 -11  12          8.31          4.95        28.78 o
   1 -11  12         28.47         14.63        11.70 o
  -6 -10  12          3.96          3.32        26.15 o
  -5 -10  12          9.52          3.55        10.46 o
  -4 -10  12         39.65         38.14        14.82 o
  -3 -10  12          1.91          4.42        10.67 o
  -2 -10  12          5.36          6.13        22.65 o
  -1 -10  12        217.06        193.61        37.47 o
   0 -10  12        155.19        137.27        34.90 o
   1 -10  12         26.64         18.07        29.21 o
   2 -10  12         99.45         74.74        17.20 o
   3 -10  12        469.07        257.52        36.32 o
  -7  -9  12         16.25         15.23        33.14 o
  -6  -9  12         37.77         35.94        24.41 o
  -5  -9  12        172.98        102.08        49.39 o
  -4  -9  12        779.67        886.45       232.78 o
  -3  -9  12        333.99        368.82        65.52 o
  -2  -9  12        473.22        424.27       159.53 o
  -1  -9  12        395.52        302.98        80.40 o
   0  -9  12         14.25         11.27        32.71 o
   1  -9  12        472.39        485.41       100.25 o
   2  -9  12        384.63        254.25        70.23 o
   3  -9  12        285.43        165.10        24.34 o
  -8  -8  12          1.24          1.02        34.00 o
  -7  -8  12          0.00          0.00        13.07 o
  -6  -8  12         97.78         75.20        33.99 o
  -5  -8  12         42.60         39.38        14.00 o
  -4  -8  12         52.67         52.13        16.02 o
  -3  -8  12        734.70        786.24       100.09 o
  -2  -8  12       2041.02       2170.03       226.08 o
  -1  -8  12        577.69        576.48        84.72 o
   0  -8  12        451.64        373.61        86.53 o
   1  -8  12        185.29        166.77        60.62 o
   2  -8  12        365.62        262.74        68.97 o
   3  -8  12          4.14          5.30        19.18 o
  -9  -7  12          2.68          5.47         7.59 o
  -8  -7  12         41.24         31.32        40.46 o
  -7  -7  12        235.84        185.85        32.27 o
  -6  -7  12          8.11          5.52        26.15 o
  -5  -7  12          5.00          4.68        15.70 o
  -4  -7  12       1101.78       1383.52       153.58 o
  -3  -7  12        856.73        880.57       100.37 o
  -2  -7  12        203.26        219.42        54.55 o
  -1  -7  12         12.96         22.53        10.28 o
   0  -7  12        173.09        162.56        30.52 o
   1  -7  12        365.30        331.13        68.92 o
   2  -7  12        242.07        212.03        59.65 o
   3  -7  12        791.62        730.09        96.11 o
   4  -7  12        511.57        488.82        86.54 o
 -10  -6  12         46.84         63.38        30.51 o
  -9  -6  12        113.04        113.74        28.78 o
  -8  -6  12        178.65        173.36        55.83 o
  -7  -6  12         45.97         30.71        20.05 o
  -6  -6  12         25.00         27.26        33.59 o
  -5  -6  12        219.23        218.60        34.71 o
  -4  -6  12        401.14        424.31        56.17 o
  -3  -6  12       1001.19       1059.56       104.97 o
  -2  -6  12       1685.86       1883.73       167.64 o
  -1  -6  12          4.56          3.78        20.06 o
   0  -6  12       1856.84       1966.07       261.51 o
   1  -6  12       1927.43       1711.95       341.86 o
   2  -6  12        110.14         93.26        39.27 o
   3  -6  12        564.01        474.32        55.00 o
   4  -6  12          0.48          0.77        14.82 o
   5  -6  12        740.18        630.14        62.89 o
 -10  -5  12          4.60          5.30        14.82 o
  -9  -5  12        116.78        126.47        58.72 o
  -8  -5  12          8.75         12.45        15.69 o
  -7  -5  12         12.13         14.00        36.62 o
  -6  -5  12        247.94        259.02        40.01 o
  -5  -5  12        243.53        240.56        74.32 o
  -4  -5  12        310.35        377.07        58.37 o
  -3  -5  12       1461.01       1456.60       140.37 o
  -2  -5  12         45.02         44.56        13.06 o
  -1  -5  12         14.13         11.08         8.05 o
   0  -5  12         85.64         67.30        19.19 o
   1  -5  12          2.93          0.89         4.86 o
   2  -5  12        189.16        179.03        61.95 o
   3  -5  12        475.90        410.39       113.80 o
   4  -5  12       1275.58       1139.25       107.32 o
   5  -5  12         38.35         26.48        30.53 o
   6  -5  12        779.46        550.77        62.10 o
 -11  -4  12        119.64        128.84        32.62 o
 -10  -4  12         11.92         12.20        18.31 o
  -9  -4  12          0.05          0.09        13.07 o
  -8  -4  12        111.75        110.83        88.20 o
  -7  -4  12         12.77          9.58        25.29 o
  -6  -4  12         51.87         47.27        18.51 o
  -5  -4  12        545.93        429.68        37.71 o
  -4  -4  12         92.43         76.76        18.60 o
  -3  -4  12        428.78        423.98        32.77 o
  -2  -4  12       1421.31       1429.04       100.26 o
  -1  -4  12        282.01        277.90        22.67 o
   0  -4  12        739.59        637.37        41.91 o
   1  -4  12        122.63        123.02        28.78 o
   2  -4  12       2264.14       2248.55       157.06 o
   3  -4  12        221.52        244.94        74.21 o
   4  -4  12          6.93          5.49        40.12 o
   5  -4  12         47.75         37.95        47.11 o
   6  -4  12        770.87        661.77        67.07 o
 -11  -3  12         65.67         65.35        27.90 o
 -10  -3  12         97.95         74.08        21.30 o
  -9  -3  12          3.14          3.52        27.89 o
  -8  -3  12        213.43        186.25        46.56 o
  -7  -3  12        258.83        219.51        41.56 o
  -6  -3  12         12.69         11.56        26.20 o
  -5  -3  12        964.26        839.94        75.47 o
  -4  -3  12       1864.80       1829.46        87.37 o
  -3  -3  12          0.12          0.09         8.56 o
  -2  -3  12        127.01        122.00        18.30 o
  -1  -3  12         25.37         23.38        44.95 o
   0  -3  12       1454.81       1331.78       116.96 o
   1  -3  12         45.20         43.30        40.14 o
   2  -3  12        191.94        182.35        57.60 o
   3  -3  12       1500.82       1650.38       122.55 o
   4  -3  12         69.15         86.42        26.19 o
   5  -3  12         47.43         36.93        28.78 o
   6  -3  12        500.17        442.19        48.86 o
   7  -3  12          6.15          3.26        29.65 o
 -11  -2  12          3.58          2.76        14.65 o
 -10  -2  12        195.22        166.43        30.95 o
  -9  -2  12        223.04        172.61        23.99 o
  -8  -2  12        163.61        126.54        16.46 o
  -7  -2  12          4.98          4.16        18.73 o
  -6  -2  12        321.25        356.85        37.41 o
  -5  -2  12        435.19        378.31        27.86 o
  -4  -2  12       1488.90       1481.29        55.75 o
  -3  -2  12        190.51        158.08        12.79 o
  -2  -2  12        532.77        413.40        26.03 o
  -1  -2  12        497.99        406.85        28.02 o
   0  -2  12       4679.33       5340.69       244.13 o
   1  -2  12         29.78         25.63        24.53 o
   2  -2  12        642.52        650.51        38.29 o
   3  -2  12        218.58        246.63        42.97 o
   4  -2  12        896.85        872.95        69.49 o
   5  -2  12       1096.71       1025.62        77.99 o
   6  -2  12        818.10        800.12        66.48 o
   7  -2  12       1555.05       1492.40       128.34 o
   8  -2  12        985.71        743.29        69.74 o
 -11  -1  12        321.57        239.89        29.59 o
 -10  -1  12         51.50         42.53        13.40 o
  -9  -1  12        517.69        422.98        36.28 o
  -8  -1  12          3.87          7.19        12.36 o
  -7  -1  12       1401.20       1349.69        79.31 o
  -6  -1  12       1196.89       1148.67        68.02 o
  -5  -1  12        262.26        259.04        11.83 o
  -4  -1  12          6.75          6.23       122.70 o
  -3  -1  12       2937.81       2791.69        84.01 o
  -2  -1  12        810.62        777.62        41.08 o
  -1  -1  12        839.29        909.03        73.59 o
   0  -1  12       2078.75       1987.67       137.03 o
   1  -1  12         42.27         21.14         7.60 o
   2  -1  12        151.08        155.66        28.24 o
   3  -1  12         11.32         10.89        31.41 o
   4  -1  12        602.42        566.77        69.40 o
   5  -1  12        820.53        864.07        82.51 o
   6  -1  12        400.09        321.01        56.15 o
   7  -1  12       2321.89       2164.21       150.92 o
   8  -1  12          1.88          0.22        14.82 o
 -11   0  12         46.49         56.42        25.81 o
 -10   0  12          8.55          8.44         8.06 o
  -9   0  12        900.04        911.02        57.08 o
  -8   0  12         49.47         62.91        22.87 o
  -7   0  12          6.38          5.12         8.63 o
  -6   0  12         78.43         75.22        28.87 o
  -5   0  12          4.81          5.58         3.02 o
  -4   0  12        572.01        617.06        18.17 o
  -3   0  12        862.76        835.85        24.37 o
  -2   0  12       2528.78       2371.07        69.70 o
  -1   0  12        319.08        358.15        15.09 o
   0   0  12          7.12          4.03         3.41 o
   1   0  12        414.03        471.69        18.27 o
   2   0  12       3799.45       3738.57       109.88 o
   3   0  12        264.71        273.12        31.32 o
   4   0  12        624.88        700.45        23.08 o
   5   0  12         11.54         12.71         7.27 o
   6   0  12        831.11        805.03        45.22 o
   7   0  12         44.42         28.97        20.37 o
   8   0  12          2.38          2.48        10.67 o
   9   0  12        424.98        331.48        35.36 o
  10   0  12          7.73          3.32         7.84 o
 -11   1  12        274.93        281.43        45.79 o
 -10   1  12        288.50        304.65        44.71 o
  -9   1  12        255.94        262.43        33.57 o
  -8   1  12         31.29         32.31        13.78 o
  -7   1  12        205.79        178.77        29.23 o
  -6   1  12        605.62        568.04        66.43 o
  -5   1  12        250.96        243.10        13.65 o
  -4   1  12       1157.61        919.40        33.83 o
  -3   1  12        528.17        539.37        21.00 o
  -2   1  12       1262.46       1323.67        43.94 o
  -1   1  12       1687.77       1630.44        47.38 o
   0   1  12        443.37        470.86        51.56 o
   1   1  12       2657.45       2823.68        82.97 o
   2   1  12       3333.37       3229.50       105.53 o
   3   1  12       1430.31       1395.80       189.74 o
   4   1  12       4005.86       4207.44       221.58 o
   5   1  12        466.84        461.70        41.76 o
   6   1  12         21.32         26.17        21.16 o
   7   1  12          3.11          2.22         9.00 o
   8   1  12          3.92         10.10        11.79 o
   9   1  12        955.50        880.23        56.54 o
  10   1  12        539.54        440.69        52.02 o
  11   1  12         92.33         83.16        19.27 o
  12   1  12         57.13         36.30        20.90 o
 -11   2  12         32.36         29.01        14.83 o
 -10   2  12          1.21          1.39        14.40 o
  -9   2  12          0.78          0.78        24.42 o
  -8   2  12       1862.49       2129.20       250.51 o
  -7   2  12         36.94         22.67        25.50 o
  -6   2  12        380.25        381.12        42.16 o
  -5   2  12        399.52        430.16        47.69 o
  -4   2  12         76.77         69.93        12.90 o
  -3   2  12        433.17        433.44        21.41 o
  -2   2  12        560.63        580.25        25.52 o
  -1   2  12       1009.16       1121.70        45.86 o
   0   2  12          1.85          1.43         6.11 o
   1   2  12        407.26        421.69        31.35 o
   2   2  12       2029.76       2348.57        74.63 o
   3   2  12       1121.13       1262.87        39.05 o
   4   2  12       1571.51       1575.12        51.82 o
   5   2  12        205.07        197.36        15.75 o
   6   2  12        458.42        464.40        35.67 o
   7   2  12          8.48          3.23        12.18 o
   8   2  12        381.29        396.96        41.31 o
   9   2  12         10.52          9.16        21.27 o
  10   2  12       1348.88       1226.58        96.90 o
  11   2  12          2.55          6.25        13.08 o
  12   2  12         22.87         31.21        14.98 o
 -11   3  12        124.96        125.85        32.26 o
 -10   3  12          6.28          7.05        57.14 o
  -9   3  12        405.16        500.24        86.58 o
  -8   3  12        622.88        636.99        72.96 o
  -7   3  12        205.91        230.18        43.38 o
  -6   3  12         23.85         19.34        18.53 o
  -5   3  12        157.25        176.89        15.15 o
  -4   3  12       2523.81       2265.39       147.11 o
  -3   3  12        516.67        418.03        26.35 o
  -2   3  12        801.58        647.58        27.12 o
  -1   3  12        131.37        146.91        15.36 o
   0   3  12       2411.74       2540.42        78.90 o
   1   3  12       5002.95       4695.65       140.70 o
   2   3  12        932.97        950.37        34.75 o
   3   3  12        999.55        921.53        33.78 o
   4   3  12       3213.13       3255.70       104.79 o
   5   3  12        131.16        153.68        12.51 o
   6   3  12        591.57        562.32        40.16 o
   7   3  12          6.07          7.55        14.14 o
   8   3  12        960.41        936.41        62.40 o
   9   3  12        714.61        797.47        58.67 o
  10   3  12        979.34        920.46        66.22 o
  11   3  12        259.78        222.29        31.58 o
  12   3  12         22.86          8.97        25.43 o
 -11   4  12          4.04          4.21        21.36 o
 -10   4  12         55.54         73.28        31.39 o
  -9   4  12        336.64        398.87        59.76 o
  -8   4  12       3798.71       3830.62       582.10 o
  -7   4  12        150.37        130.24        35.03 o
  -6   4  12        258.23        292.81        71.14 o
  -5   4  12        823.84        811.33        45.40 o
  -4   4  12         20.60         19.28        10.63 o
  -3   4  12       2666.54       2882.70       130.73 o
  -2   4  12        681.24        603.62        29.94 o
  -1   4  12         59.87         66.92         8.50 o
   0   4  12         17.07         15.58        13.46 o
   1   4  12        615.17        674.89        27.06 o
   2   4  12        712.15        818.25        29.54 o
   3   4  12        600.70        648.18        37.05 o
   4   4  12         24.68         27.35        14.52 o
   5   4  12       1007.57       1102.94        53.18 o
   6   4  12          5.38          4.17        16.20 o
   7   4  12        670.57        746.69        62.74 o
   8   4  12         32.96         51.32        17.23 o
   9   4  12         16.41          4.17        14.97 o
  10   4  12         37.90         37.37        36.67 o
  11   4  12        145.72        115.33        27.16 o
  12   4  12        104.71         82.62        81.55 o
 -11   5  12         10.05         15.73        12.64 o
 -10   5  12        125.46         96.07        25.60 o
  -9   5  12        186.08        198.15        42.11 o
  -8   5  12       1055.78       1144.97       184.74 o
  -7   5  12        140.34        142.39       217.57 o
  -6   5  12        537.16        534.31       115.74 o
  -5   5  12        111.08        108.70        25.52 o
  -4   5  12          2.94          6.15        23.53 o
  -3   5  12        118.50        136.83        23.86 o
  -2   5  12          0.99          0.97        17.88 o
  -1   5  12       1125.50       1127.89        40.29 o
   0   5  12        505.77        558.49        24.94 o
   1   5  12        703.93        751.30        51.96 o
   2   5  12         49.66         48.91        52.87 o
   3   5  12        197.04        199.54        14.96 o
   4   5  12        691.26        683.46        39.89 o
   5   5  12        937.68       1047.30        59.85 o
   6   5  12        380.02        393.32        59.88 o
   7   5  12         43.02         48.41        24.52 o
   8   5  12        246.83        270.85        41.93 o
   9   5  12         20.17         16.53        25.72 o
  10   5  12        208.09        206.09        46.85 o
  11   5  12         53.13         77.12        18.64 o
  12   5  12         55.11         71.15        21.41 o
 -10   6  12        180.02        169.80        40.27 o
  -9   6  12        225.55        236.64        56.12 o
  -8   6  12         66.26         71.46        96.85 o
  -7   6  12        305.61        276.91        77.22 o
  -6   6  12        766.05        766.86       113.07 o
  -5   6  12       1671.36       1588.32       426.69 o
  -4   6  12        263.34        292.45        75.09 o
  -3   6  12         16.97         17.37        41.89 o
  -2   6  12         14.26         18.10        15.41 o
  -1   6  12       3173.61       4076.06       178.76 o
   0   6  12       3897.44       4523.20       156.90 o
   1   6  12        139.78        148.04        17.40 o
   2   6  12       2509.48       2573.76        97.69 o
   3   6  12        926.15       1037.38        66.75 o
   4   6  12        708.14        813.15        45.05 o
   5   6  12       1055.55       1187.33        69.49 o
   6   6  12         18.66         20.81        21.64 o
   7   6  12        109.03        121.10        28.73 o
   8   6  12          7.91          9.50        19.08 o
   9   6  12         90.58        112.91        23.59 o
  10   6  12        473.17        516.58        47.78 o
  11   6  12         20.26         12.72        15.26 o
  12   6  12          1.44          1.88        21.36 o
 -10   7  12          1.56         -3.18         8.52 o
  -9   7  12         19.42         17.54        14.38 o
  -8   7  12         37.25         35.24        36.62 o
  -7   7  12          0.42          0.32        15.02 o
  -6   7  12        545.00        521.70       101.48 o
  -5   7  12        386.80        367.94       104.20 o
  -4   7  12        257.64        323.98        42.08 o
  -3   7  12          8.65          7.12        24.42 o
  -2   7  12         88.09         91.50        20.93 o
  -1   7  12        392.63        328.44        31.98 o
   0   7  12       1326.82       1484.79       122.52 o
   1   7  12       2421.02       2382.71        75.29 o
   2   7  12         71.47         74.27        34.28 o
   3   7  12        271.76        316.10        22.60 o
   4   7  12       1045.10       1035.88        66.88 o
   5   7  12         71.84         89.96        20.59 o
   6   7  12         13.29         14.99        37.53 o
   7   7  12        272.84        319.07        41.15 o
   8   7  12       1479.46       1363.73       117.73 o
   9   7  12        340.18        376.37        43.34 o
  10   7  12       1173.29       1194.66        98.07 o
  11   7  12        281.09        334.36        36.02 o
  12   7  12         46.24         40.26        30.96 o
 -10   8  12          9.98          8.04        21.36 o
  -9   8  12          1.68          2.47        16.13 o
  -8   8  12       1990.22       1939.78       371.82 o
  -7   8  12         79.82         69.21        21.83 o
  -6   8  12        412.39        334.27        72.54 o
  -5   8  12        343.23        384.33        52.35 o
  -4   8  12        877.13        992.95        87.48 o
  -3   8  12        267.37        307.57        48.85 o
  -2   8  12         76.48         75.96        34.02 o
  -1   8  12       2543.87       2729.95       173.94 o
   0   8  12       1039.78       1134.46        81.32 o
   1   8  12         53.34         49.79         6.81 o
   2   8  12         31.53         32.84        53.88 o
   3   8  12          2.57          2.35         9.86 o
   4   8  12        227.52        269.21        30.53 o
   5   8  12        486.02        601.59        43.33 o
   6   8  12       2765.38       3000.99       144.39 o
   7   8  12        276.09        232.37        39.14 o
   8   8  12         52.08         48.78        18.18 o
   9   8  12         18.26         23.67        20.64 o
  10   8  12        139.26        160.14        39.40 o
  11   8  12        217.43        223.21        28.92 o
  -9   9  12          0.41          0.33         7.85 o
  -8   9  12          6.12          6.98        42.29 o
  -7   9  12        283.50        276.79        88.11 o
  -6   9  12        243.72        323.99        61.16 o
  -5   9  12          2.26          1.63        28.77 o
  -4   9  12        818.68        893.59        90.79 o
  -3   9  12         68.83         71.82        24.41 o
  -2   9  12         76.05         88.30        32.26 o
  -1   9  12        294.25        260.75        57.77 o
   0   9  12         31.59         26.62        51.54 o
   1   9  12        933.96        809.53       114.31 o
   2   9  12        762.69        755.38        44.51 o
   3   9  12       4349.12       4810.14       291.86 o
   4   9  12         75.18        115.04        25.55 o
   5   9  12          1.02          1.42        53.21 o
   6   9  12        166.77        159.71        28.80 o
   7   9  12         79.48         80.23        24.58 o
   8   9  12        719.44        790.57        62.75 o
   9   9  12        905.00       1033.22        83.04 o
  10   9  12        375.29        396.22        43.20 o
  11   9  12        255.71        267.59        44.62 o
  -8  10  12         12.91          8.19         8.49 o
  -7  10  12         30.71         13.56         8.17 o
  -6  10  12        240.87        223.36        44.06 o
  -5  10  12         16.79         35.95        51.44 o
  -4  10  12        434.02        407.34        92.08 o
  -3  10  12        114.09        140.91        30.28 o
  -2  10  12        602.66        601.76        62.99 o
  -1  10  12        872.25        988.99        97.92 o
   0  10  12         20.60         21.69        20.05 o
   1  10  12         13.19         35.20        14.82 o
   2  10  12       1435.96       1584.69       180.02 o
   3  10  12         84.36         81.26        17.87 o
   4  10  12          2.40          3.05        14.40 o
   5  10  12        613.76        732.97        55.13 o
   6  10  12         92.65        109.89        24.19 o
   7  10  12       1602.32       1694.24       126.85 o
   8  10  12         78.53         80.24        34.88 o
   9  10  12          7.46          5.30        14.18 o
  10  10  12         47.11         60.78        16.94 o
  -8  11  12         18.14          7.90        10.46 o
  -7  11  12          2.83          2.95        24.42 o
  -6  11  12        321.98        394.31        51.29 o
  -5  11  12        811.48        628.67        97.10 o
  -4  11  12        246.68        248.02        57.40 o
  -3  11  12          1.64          1.39        22.67 o
  -2  11  12         94.69         99.07        37.51 o
  -1  11  12          6.72          6.15        27.90 o
   0  11  12        348.90        273.24        39.24 o
   1  11  12         55.29         41.11        28.77 o
   2  11  12        473.51        520.48        50.90 o
   3  11  12        202.43        176.03        40.07 o
   4  11  12          0.32          0.19        15.88 o
   5  11  12        278.99        299.77        91.74 o
   6  11  12         25.86         25.22        26.78 o
   7  11  12         20.85         21.21        35.76 o
   8  11  12       1757.20       1665.20       177.62 o
   9  11  12         59.79         47.35        34.29 o
  10  11  12          4.33          6.21        24.41 o
  -5  12  12         26.10         25.53        20.05 o
  -4  12  12        174.36        150.64        26.30 o
  -3  12  12       1026.40        915.41        81.98 o
  -2  12  12        254.62        225.75        48.86 o
  -1  12  12        885.20        822.24        70.52 o
   0  12  12        401.49        369.73        38.40 o
   1  12  12        580.09        629.13        78.47 o
   2  12  12        734.40        755.27        68.66 o
   3  12  12         33.49         26.45        29.66 o
   4  12  12       1156.21       1288.07        63.51 o
   5  12  12         72.11         32.00        39.41 o
   6  12  12          3.52          4.38        20.92 o
   7  12  12        105.69        173.44        34.18 o
   8  12  12        364.20        398.35        43.26 o
   9  12  12          0.40         -0.24        18.30 o
[truncated: 192,019 more chars]
